# Supplementary material for: A local human Vδ1 T cell population is associated with survival in nonsmall-cell lung cancer
Source: Nat Cancer. 2022 May 30;3(6):696–709. doi: 10.1038/s43018-022-00376-z (PMC9236901; doi:10.1038/s43018-022-00376-z)
Supplement: Source Data Fig. 1 — Statistical source data. [file 43018_2022_376_MOESM3_ESM.xlsx]

## Sheet: Fig 1B
Blood	Sample ID	TCRgd/CD3	Vd1/TCRgd	Vd2/TCRgd		Tissue	Sample ID	TCRgd/CD3	Vd1/TCRgd	Vd2/TCRgd		Tumour	Sample ID	TCRgd/CD3	Vd1/TCRgd	Vd2/TCRgd
	CRUK0124	NA	NA	NA			CRUK0124	2.21993	8.01688	83.9662			CRUK0124	0.427458	22.5641	52.8205
	CRUK0173	0.891601	15.6089	69.1252			CRUK0173	1.70831	30.7847	28.7726			CRUK0173	0.861368	35.6394	18.6583
	CRUK0058	6.66667	33.063	58.9695			CRUK0058	8.14703	75.1979	15.8311			CRUK0058	0.884743	77.9385	14.1049
	CRUK0107	1.27004	22.0532	70.7224			CRUK0107	0.803547	86.2069	5.17241			CRUK0107	3.72508	92.6761	1.4554
	CRUK0001	0.711296	28.7081	65.0718			CRUK0001	1.63291	38.7978	31.694			CRUK0001	0.86155	45.4681	31.6493
	CRUK0193	3.7426	38.7755	59.6939			CRUK0193	3.38487	74.3516	22.7666			CRUK0193	0.835297	60.2564	35.8974
	CRUK0178	2.62585	4.10534	94.6553			CRUK0178	3.39095	15.9069	79.1465			CRUK0178	2.05942	15.311	77.512
	CRUK0272	9.86339	91.3972	7.11431			CRUK0272	17.2188	92.3497	2.41588			CRUK0272	0.925565	66.42	23.6767
	CRUK0214	0.290878	17.931	71.0345			CRUK0214	0.52699	76.9424	15.2882			CRUK0214	0.288999	67.7778	18.8889
	CRUK0271	2.54134	5.24017	89.083			CRUK0271	1.39337	47.561	43.9024			CRUK0271	2.67935	79.3245	8.29069
	CRUK0291	2.44478	6.53789	91.0847			CRUK0291	1.97061	12.5837	77.9116			CRUK0291	0.91854	35.3741	54.195
	CRUK0230	1.60378	9.87605	87.0052			CRUK0230	4.98617	63.0849	34.1421			CRUK0230	1.46535	13.2752	68.2171
	CRUK0218	1.84615	8.59649	89.4737			CRUK0218	0.486627	34.5324	58.9928			CRUK0218	1.06852	33.3333	61.9048
	CRUK0299	12.889	80.505	10.527			CRUK0299	5.65814	78.9433	4.2735			CRUK0299	3.5914	76.6904	2.4911
	CRUK0381	NA	NA	NA			CRUK0381	5.2623	42.7849	8.51809			CRUK0381	4.41093	48.1643	18.2356
	CRUK0329	35.3194	2.45272	97.4165			CRUK0329	33.0385	3.00444	96.8202			CRUK0329	4.4159	4.91728	93.1296
	CRUK0371	NA	NA	NA			CRUK0371	Low	Low	Low			CRUK0371	Low	Low	Low
	CRUK0324	NA	NA	NA			CRUK0324	1.99336	22.2222	75.9259			CRUK0324	Low	Low	Low
	CRUK0412	3.51767	78.0456	17.994			CRUK0412	2.15363	69.697	25.4545			CRUK0412	2.87084	28.4579	68.9984
	CRUK0416	6.78964	31.9495	64.995			CRUK0416	2.59583	49.5327	45.0935			CRUK0416	6.44711	87.8073	4.47394
	CRUK0549	NA	NA	NA			CRUK0549	2.94515	63.3028	22.4771			CRUK0549	0.328767	42.8571	7.14286
	CRUK0516	0.587143	32.5527	54.3326			CRUK0516	Failed	Failed	Failed			CRUK0516	1.80013	54.1012	8.90052
	CRUK0696	12.4227	16.0077	2.60625			CRUK0696	10.2299	33.1654	1.54979			CRUK0696	1.22433	36.2319	6.52174
	CRUK0817	0.357875	70.882	20.882			CRUK0817	0.427998	71.9101	20.2247			CRUK0817	Failed	Failed	Failed
	CRUK0867	0.764866	70.3636	25.2727			CRUK0867	0.591809	36.3636	59.0909			CRUK0867	0.410769	60.8696	31.5217
	NA = sample not available
	Low = <10 cells in parent gate
	Failed = flow cytometry failed on sample

## Sheet: Fig 1C
Tissue	Sample ID	T Cells	TCRA	CD4	CD8	TRD	TRDV1	TRDV2		Tumour	Sample ID	T Cells	TCRA	CD4	CD8	TRD	TRDV1	TRDV2
	CRUK0124	19028.1	18794.7	11895.4	5831.58	233.428	85.9107	120.953			CRUK0124	30864.7	30494	22642.2	6590.42	370.732	243.658	78.2612
	CRUK0173	15744	15319.5	6275.45	8628.88	424.528	178.512	156.01			CRUK0173	19234.7	19007	6495.62	12058.2	227.686	144.166	63.8373
	CRUK0058	14590.7	12475.8	7614.5	4513.81	2114.98	2025.81	80.3752			CRUK0058	44672.1	44340.3	31613.9	11881.1	331.865	215.61	98.3302
	CRUK0107	17355.8	17171.3	8573.68	8007.7	184.461	114.068	24.1495			CRUK0107	68541.8	66854.4	34137.3	31423.9	1687.35	1569.92	85.3577
	CRUK0001	13720.6	13307.7	4554.61	8394.58	412.923	256.761	140.955			CRUK0001	32714.4	32369.6	13068.3	17983	344.717	174.435	137.056
	CRUK0193	35402.6	33576.4	23101.3	9242.88	1826.18	651.104	928.537			CRUK0193	5173.89	5140.16	2449.62	2562.31	33.7298	20.921	10.674
	CRUK0178	11224	10896.1	8274.06	2381.51	327.902	73.8289	216.904			CRUK0178	9795.08	9532.7	6140.94	3294.41	262.388	49.0608	189.235
	CRUK0272	18905.3	17024.6	8167.03	7107.83	1880.71	1747.8	43.1063			CRUK0272	19504.9	19080.6	13850.3	4961.46	424.328	262.441	67.592
	CRUK0214	30117.6	29955.2	10758.4	16392.7	162.425	124.538	24.7576			CRUK0214	8759.11	8725.59	5558.59	2855.66	33.5136	18.4513	6.40148
	CRUK0271	11743.3	11615.7	3428.87	7462.25	127.531	25.7251	91.4064			CRUK0271	16727.7	15577.3	9300.23	5458.02	1150.36	1077.81	39.1456
	CRUK0291	40549.6	39371.6	23051.9	15581.2	1178.02	204.066	909.019			CRUK0291	10671.5	10517.2	5849.19	4517.91	154.314	75.2619	68.7645
	CRUK0230	14821.1	14443.2	7943.42	5701.08	377.923	204.708	146.22			CRUK0230	32347.9	31968.3	24081.2	7357.85	379.62	74.2734	287.341
	CRUK0218	19834.2	19447.4	12863.7	6108.23	386.761	155.318	217.138			CRUK0218	15851	15675.2	8938.08	5689.09	175.781	55.9514	108.173
	CRUK0299	11301.4	10475.4	4839.13	4781.52	826.026	634.365	43.8199			CRUK0299	44729.1	43019.6	24547.4	17909	1709.55	1442.27	39.4165
	CRUK0381	61679.8	55614.1	21491.6	32153.6	6065.62	4543.47	559.461			CRUK0381	22183.2	18989.7	7823.01	9589.5	3193.44	2263.08	257.036
	CRUK0329	14060.3	12540.3	8456.41	3808.31	1519.98	35.6674	1466.48			CRUK0329	35361.4	34317.1	15093.5	18903	1044.32	64.6073	966.586
	CRUK0371	13248.6	13095.4	8134.05	4345.42	153.243	64.8124	76.896			CRUK0371	6714.08	6655	4028.49	2220.61	59.0748	28.4013	15.9048
	CRUK0324	8200.08	8026.51	5786.88	2051.84	173.567	47.1224	117.806			CRUK0324	14381.6	14265.8	6901.38	6868.3	115.775	29.1715	78.3985
	CRUK0412	13271.6	12907.1	4139.96	7969.14	364.506	238.354	112.201			CRUK0412	21152.7	20619.9	7969.47	12022.5	532.826	145.067	360.314
	CRUK0416	14813.1	14441.1	4239.71	9564.75	372.046	181.521	154.98			CRUK0416	58339.6	56440.2	23337.2	31209.9	1899.39	1512.03	262.833
	CRUK0549	7785.82	7578.15	1650.86	5604.49	207.677	177.305	25.4465			CRUK0549	51434.1	50172.9	28548.1	20013.2	1261.19	1091.19	109.7
	CRUK0516	16343.1	15801.6	Failed	Failed	541.455	443.009	70.3188			CRUK0516	19831.3	19365.9	5610.66	13080.6	465.366	370.366	50.9425
	CRUK0696	19763.1	17950.5	8032.5	8897.17	1812.65	1617.18	105.627			CRUK0696	18091.2	17681	6998.71	10390.9	410.192	330.783	43.2646
	CRUK0817	8863.39	8740.89	5505.09	3028.95	122.501	79.2034	41.7138			CRUK0817	2819.38	2771.91	Failed	Failed	47.4628	2.11888	44.4964
	CRUK0867	7334.89	7300.76	5121.98	1936.77	34.125	12.3641	20.2772			CRUK0867	24159.7	24040.5	15932.1	7386.21	119.226	85.7698	26.765
	Failed = no paired flow data										Failed = no paired flow data
