# Supplementary material for: A local human Vδ1 T cell population is associated with survival in nonsmall-cell lung cancer
Source: Nat Cancer. 2022 May 30;3(6):696–709. doi: 10.1038/s43018-022-00376-z (PMC9236901; doi:10.1038/s43018-022-00376-z)
Supplement: Source Data Fig. 2 — Statistical source data. [file 43018_2022_376_MOESM4_ESM.xlsx]

## Sheet: Fig 2B
Blood	Sample ID	Vd1 CD103+	Vd2 CD103+	CD4 CD103+	CD8 CD103+		Tissue	Sample ID	Vd1 CD103+	Vd2 CD103+	CD4 CD103+	CD8 CD103+		Tumour	Sample ID	Vd1 CD103+	Vd2 CD103+	CD4 CD103+	CD8 CD103+
	CRUK0124	NA	NA	NA	NA			CRUK0124	21.0526	0.502513	30.4223	20.1914			CRUK0124	55.6818	18.932	28.0898	55.7299
	CRUK0173	7.69231	0	0.474777	4.787			CRUK0173	21.5686	4.1958	16.2028	40.411			CRUK0173	77.6471	11.236	17.2583	79.9219
	CRUK0058	0.1443	0	0.434849	0.634558			CRUK0058	84.2105	0	37.2316	32.1475			CRUK0058	80.9745	7.69231	5.65316	65.6506
	CRUK0107	3.44828	0	0.282486	0.649577			CRUK0107	80	0	19.1608	62.4139			CRUK0107	95.846	3.22581	10.4398	43.4093
	CRUK0001	5.83333	0	0.88222	1.90751			CRUK0001	15.493	1.72414	16.0085	24.9209			CRUK0001	67.3203	10.3286	7.98337	72.8889
	CRUK0193	0	0	0.473485	2.40964			CRUK0193	0.387597	3.16456	32.7904	24.3352			CRUK0193	8.51064	7.14286	8.40698	77.2964
	CRUK0178	18.8679	0.327332	1.03981	1.97773			CRUK0178	84.4512	14.0931	15.1603	37.0483			CRUK0178	89.0625	18.5185	5.45057	57.7001
	CRUK0272	0.0957163	0.0567537	0.532776	1.16821			CRUK0272	0.436001	3.57143	29.7169	33.0563			CRUK0272	11.2254	1.20192	2.33447	46.5197
	CRUK0214	7.69231	1.94175	1.19797	5.98876			CRUK0214	84.3648	14.7541	24.1968	68.0019			CRUK0214	72.1311	5.88235	7.14557	44.9151
	CRUK0271	8.33333	0.490196	1.79273	2.13916			CRUK0271	33.3333	0	20.1401	56.6524			CRUK0271	77.6774	14.8148	9.9731	79.8778
	CRUK0291	13.6364	0	0.936348	1.56899			CRUK0291	14.8936	3.60825	22.3422	43.3429			CRUK0291	21.1538	4.1841	5.12791	72.6517
	CRUK0230	1.61943	0.137868	0.330058	1.72514			CRUK0230	0.274725	3.5533	14.4038	40.9908			CRUK0230	40.8759	14.9148	3.6653	64.5442
	CRUK0218	0	0.392157	1.04823	3.265			CRUK0218	31.25	4.87805	3.9198	25.3808			CRUK0218	71.4286	12.8205	8.62898	57.676
	CRUK0299	0.0856898	0.131062	1.27715	0.621316			CRUK0299	3.34646	9.09091	13.4369	34.7933			CRUK0299	74.826	17.8571	11.7732	74.7393
	CRUK0381	NA	NA	NA	NA			CRUK0381	85.8182	15.0685	9.99652	66.5994			CRUK0381	93.0275	9.82824	5.82173	62.0064
	CRUK0329	0.888889	0.0671404	0.192714	1.03825			CRUK0329	2.33463	0.205264	15.9524	27.4454			CRUK0329	34.5794	3.35554	8.06864	65.3009
	CRUK0371	NA	NA	NA	NA			CRUK0371	Low	Low	17.4279	28.8136			CRUK0371	Low	Low	16.1342	78.4912
	CRUK0324	NA	NA	NA	NA			CRUK0324	58.3333	12.1951	14.425	71.5961			CRUK0324	Low	Low	12.6344	76.9737
	CRUK0412	0	0.956938	0.34146	0.799817			CRUK0412	3.04348	65.4762	15.9701	33.1209			CRUK0412	11.7318	57.6037	5.60486	41.4329
	CRUK0416	0	0	0.77824	0.71169			CRUK0416	8.01887	0.518135	15.6734	61.0604			CRUK0416	87.57	2.1978	11.1767	74.4991
	CRUK0549	NA	NA	NA	NA			CRUK0549	18.8406	24.4898	27.6677	49.9718			CRUK0549	38.8889	#VALUE!	1.98758	75.507
	CRUK0516	1.43885	0.431034	0.258702	1.28542			CRUK0516	Failed	Failed	Failed	Failed			CRUK0516	65.8065	9.80392	2.57288	74.8449
	CRUK0696	0.462535	0	0.830174	1.17572			CRUK0696	62.3832	2.5	32.2743	35.8008			CRUK0696	55	33.3333	10.0295	65.6732
	CRUK0817	0.674663	0.508906	0.462272	2.82943			CRUK0817	6.25	0	1.9056	24.0279			CRUK0817	Failed	Failed	Failed	Failed
	CRUK0867	3.10078	0	0.832629	11.3728			CRUK0867	11.4583	32.6923	17.3154	20.6307			CRUK0867	33.9286	68.9655	13.2052	59.0982
	NA = sample not available for flow
	Low = <10 cells in parent gate on flow cytometry
	Failed = flow cytometry failed on sample

## Sheet: Fig 2C
Normal	Sample ID	CD4 (CD103+)	CD8 (CD103+)	TRD (CD103+)	TRDV1 (CD103+)	TRDV2 (CD103+)		Tumour	Sample ID	CD4 (CD103+)	CD8 (CD103+)	TRD (CD103+)	TRDV1 (CD103+)	TRDV2 (CD103+)
	CRUK0124	3618.86	1177.48	21.2525	18.0865	0.607805			CRUK0124	6360.15	3672.83	166.761	135.673	14.8164
	CRUK0173	1016.8	3487.02	57.587	38.503	6.546			CRUK0173	1121.03	9637.14	132.837	111.941	7.173
	CRUK0058	2835	1451.08	1710.6	1705.94	0			CRUK0058	1787.18	7800.04	196.818	174.589	7.564
	CRUK0107	1642.79	4997.91	119.001	91.254	0			CRUK0107	3563.86	13640.9	1534.14	1504.71	2.753
	CRUK0001	729.124	2092.01	43.9	39.78	2.43			CRUK0001	1043.29	13107.6	155.535	117.43	14.156
	CRUK0193	7574.99	2249.28	68.889	2.524	29.384			CRUK0193	205.939	1980.57	3.966	1.781	0.762
	CRUK0178	1254.37	882.307	110.045	62.349	30.569			CRUK0178	334.716	1900.88	93.997	43.695	35.043
	CRUK0272	2426.99	2349.59	70.839	7.62	1.54			CRUK0272	323.331	2308.06	73.084	29.46	0.812
	CRUK0214	2603.19	11147.4	113.801	105.066	3.653			CRUK0214	397.193	1282.62	15.851	13.309	0.377
	CRUK0271	690.578	4227.54	14.518	8.575	0			CRUK0271	927.52	4359.74	868.412	837.214	5.799
	CRUK0291	5150.3	6753.35	106.174	30.393	32.8			CRUK0291	299.941	3282.33	24.389	15.921	2.877
	CRUK0230	1144.16	2336.92	14.194	0.562	5.196			CRUK0230	882.647	4749.07	79.721	30.36	42.856
	CRUK0218	504.23	1550.32	60.718	48.537	10.592			CRUK0218	771.266	3281.24	65.49	39.965	13.868
	CRUK0299	650.229	1663.65	45.061	21.229	3.984			CRUK0299	2890.02	13385.1	1277.41	1079.19	7.039
	CRUK0381	2148.41	21414.1	4622.4	3899.12	84.3024			CRUK0381	455.434	5946.1	2760.63	2105.29	25.2621
	CRUK0329	1349	1045.21	9.787	0.833	3.01			CRUK0329	1217.84	12343.8	58.789	22.341	32.434
	CRUK0371	1417.59	1252.07	Low	Low	Low			CRUK0371	649.965	1742.99	Low	Low	Low
	CRUK0324	834.755	1469.04	41.8546	27.4881	14.3666			CRUK0324	871.948	5286.79	Low	Low	Low
	CRUK0412	661.154	2639.45	81.591	7.254	73.465			CRUK0412	446.678	4981.29	228.004	17.019	207.554
	CRUK0416	664.506	5840.28	35.45	14.556	0.803			CRUK0416	2608.32	23251.1	1437.73	1324.08	5.777
	CRUK0549	456.756	2800.66	40.5903	33.4053	6.23181			CRUK0549	567.415	15111.4	450.194	424.351	Low
	CRUK0516	Failed	Failed	Failed	Failed	Failed			CRUK0516	144.356	9790.15	286.958	243.724	4.994
	CRUK0696	2592.43	3185.26	1012.88	1008.85	2.641			CRUK0696	701.936	6824.02	206.418	181.93	14.422
	CRUK0817	104.905	727.792	5.403	4.95	0			CRUK0817	Failed	Failed	Failed	Failed	Failed
	CRUK0867	886.892	399.571	8.293	1.417	6.629			CRUK0867	2103.88	4365.12	52.339	29.1	18.459
	NA = sample not available for flow
	Low = <10 cells in parent gate on flow cytometry
	Failed = flow cytometry failed on sample
