# Supplementary material for: A local human Vδ1 T cell population is associated with survival in nonsmall-cell lung cancer
Source: Nat Cancer. 2022 May 30;3(6):696–709. doi: 10.1038/s43018-022-00376-z (PMC9236901; doi:10.1038/s43018-022-00376-z)
Supplement: Source Data Fig. 3 — Statistical source data. [file 43018_2022_376_MOESM5_ESM.xlsx]

## Sheet: Fig 3B
Tissue	Vd1 Naïve	Vd1 Tcm	Vd1 Tem	Vd1 Temra		Tumour	Vd1 Naïve	Vd1 Tcm	Vd1 Tem	Vd1 Temra
	0.287582	0.137255	0.202614	0.372549			0.0470588	0.0882353	0.564706	0.3
	0	0.0105263	0.835088	0.154386			0	0.0742459	0.828306	0.0974478
	0.28	0.08	0.64	0			0.00151976	0.0516717	0.925532	0.0212766
	0.15493	0.0422535	0.0704225	0.732394			0.0947712	0.375817	0.169935	0.359477
	0.00581395	0	0.0116279	0.982558			0	0.0212766	0.0638298	0.914894
	0.0243902	0.0426829	0.789634	0.143293			0	0	0.921875	0.078125
	0.029316	0.0325733	0.752443	0.185668			0.0491803	0.0409836	0.418033	0.491803
	0.538462	0.102564	0.282051	0.0769231			0.0916129	0.169032	0.660645	0.0787097
	0.0412088	0.00549451	0.00274725	0.950549			0.153285	0.167883	0.233577	0.445255
	0.0625	0.166667	0.208333	0.5625			0	0.619048	0.142857	0.238095
	0.150943	0	0	0.849057			0.210526	0.00391937	0.0128779	0.772676
	0.640187	0.0233645	0.0420561	0.294393			0.22	0.22	0.32	0.24
	0.00591716	0.00124572	0.0084086	0.984429			0.0291345	0.113967	0.111397	0.745501
	0.0638298	0.148936	0.297872	0.489362			0.0384615	0.282051	0.467949	0.211538
	0.260827	0.0393701	0.0501969	0.649606			0.156613	0.396752	0.387471	0.0591647
	0.0311284	0.0155642	0.0272374	0.92607			0.0794393	0.453271	0.205607	0.261682
	0.0217391	0.0130435	0.1	0.865217			0.128492	0.00558659	0.106145	0.759777
	0.226562	0.078125	0.0234375	0.671875			0.0451613	0.896774	0.0451613	0.0129032
	0.354167	0.125	0.0416667	0.479167			0.303571	0.107143	0.142857	0.446429
	0.0526316	0	0.210526	0.736842			0.0681818	0.0681818	0.340909	0.522727
	0.108182	0.161818	0.465455	0.264545			0.0242052	0.149566	0.768425	0.0578035
	0	0	0.333333	0.666667			0.111111	0.111111	0.277778	0.5
	0.0942029	0.00724638	0.0942029	0.804348		Median	0.0586811	0.112539	0.298889	0.280841
Median	0.0638298	0.0325733	0.1	0.649606

## Sheet: Fig 3C
Cell Type (Tumour)	GZMK	GZMM	PRF1	GATA3	IL4	IL5	IL9	IL13	RORC	IL17A	IL21	IL22	IL23R	TGFBR1	FOXP3	CD274	CTLA4	IL10	PDCD1	TGFB1	TIGIT
Vd1	-0.096396	-0.715295	0.143892	0.811385	-0.164399	-0.235588	-0.164399	0.325861	-0.338023	-0.164399	-0.223871	-0.283673	-0.661385	-0.369587	-0.680091	0.410658	0.00469615	-0.227893	0.165878	-0.11587	-0.404423
Vd1	0.903409	0.830176	0.164627	0.510127	-0.164399	-0.235588	-0.164399	5.0336	-0.338023	-0.164399	-0.223871	-0.283673	-0.661385	0.929503	-0.680091	1.29648	-1.67559	-0.227893	-1.30778	0.0929787	-0.766739
Vd1	0.862812	0.327911	1.01681	1.31911	-0.164399	-0.235588	-0.164399	-0.293645	-0.338023	-0.164399	-0.223871	-0.283673	-0.687612	0.112011	-0.680091	1.95748	-0.917573	-0.227893	-0.640012	-1.88559	0.317738
Vd1	1.06556	1.37985	0.844248	-2.00662	-0.164399	4.37614	-0.164399	-0.293645	-0.338023	-0.164399	-0.223871	-0.283673	-0.687612	-1.44057	-0.680091	-0.856267	0.387439	-0.227893	0.935851	-0.773047	-0.776713
Vd1	0.789469	0.54582	0.394737	0.598245	-0.164399	-0.235588	-0.164399	-0.226637	-0.338023	-0.164399	-0.223871	-0.283673	-0.293061	-0.644102	-0.680091	0.771974	-0.770017	-0.227893	0.990982	-0.328528	0.164428
Vd2	-0.500389	2.32177	1.07599	0.0826836	-0.164399	-0.235588	-0.164399	-0.293645	0.544322	-0.164399	-0.223871	-0.283673	-0.661385	0.735409	-0.64847	-0.297588	-1.68046	-0.227893	-1.21226	-0.604718	-1.19129
Vd2	0.229375	0.569988	1.16845	-0.901747	-0.164399	-0.235588	-0.164399	-0.293645	-0.338023	-0.164399	-0.223871	4.02486	1.49997	0.413321	-0.680091	-0.672681	0.997725	5.21479	-0.367596	-1.64805	-2.4217
Vd2	1.06539	-0.942229	0.91239	-0.49964	-0.164399	-0.235588	-0.164399	-0.293645	-0.338023	-0.164399	-0.223871	-0.283673	-0.687612	0.608973	-0.680091	-0.906524	-1.70545	-0.227893	-1.30778	0.281517	-0.218331
CD8	0.499432	1.76951	0.302741	0.0269946	-0.164399	-0.235588	-0.164399	-0.293645	-0.338023	-0.164399	-0.223871	-0.283673	-0.687612	-0.606361	-0.633324	-0.842511	0.638559	-0.227893	0.676767	1.0971	0.608612
CD8	0.903302	1.0435	0.125214	0.285172	6.08276	-0.235588	-0.164399	-0.293645	-0.338023	-0.164399	-0.223871	-0.283673	-0.427939	1.54042	-0.613766	-0.906524	-0.296098	-0.227893	-0.372304	0.525914	-0.58205
CD8	0.649602	0.694814	0.544877	0.782753	-0.164399	-0.235588	-0.164399	-0.293645	-0.338023	-0.164399	-0.223871	-0.283673	-0.687612	0.722313	-0.680091	-0.884567	0.555856	-0.227893	-0.0514858	0.899566	0.771747
CD8	-1.64853	-0.942229	-0.415207	-0.844515	-0.164399	-0.235588	-0.164399	-0.293645	-0.338023	-0.164399	-0.223871	-0.283673	-0.635912	-1.44057	-0.680091	-0.906524	-0.2349	-0.227893	-1.24763	1.63622	-2.05006
CD8	0.905673	-0.274886	0.222563	0.387126	-0.164399	-0.235588	-0.164399	-0.293645	3.27082	-0.164399	-0.223871	-0.283673	-0.687612	1.52886	-0.680091	0.586183	0.517755	-0.227893	0.585252	0.00426769	0.347874
CD8	0.683719	0.436949	0.446334	0.759061	-0.164399	-0.235588	-0.164399	-0.293645	-0.338023	-0.164399	-0.223871	-0.283673	-0.687612	-0.15703	-0.680091	-0.906524	0.252402	-0.227893	0.221931	0.711062	0.609257
CD8	1.10021	0.311895	0.0626538	-0.166022	-0.164399	-0.235588	-0.164399	-0.293645	-0.338023	-0.164399	-0.223871	-0.283673	0.183743	-1.11618	-0.638326	0.0511237	0.260866	-0.227893	0.44677	0.137581	0.971305
CD8	0.921884	-0.942229	0.589959	0.0109139	-0.164399	-0.235588	-0.164399	-0.293645	-0.338023	-0.164399	-0.223871	-0.283673	-0.61115	0.618106	-0.680091	0.00250184	-0.482993	-0.227893	-0.81441	0.632419	-0.0234451
CD8	1.13036	0.199923	-0.107278	-1.89572	-0.164399	-0.235588	-0.164399	-0.293645	2.00134	-0.164399	-0.223871	-0.283673	1.83707	0.441072	-0.680091	-0.906524	-0.23879	-0.227893	2.23846	0.0916702	-0.398416
NK	0.674776	-0.942229	1.29784	-0.039118	-0.164399	-0.235588	-0.164399	-0.293645	-0.338023	-0.164399	-0.223871	-0.283673	0.307604	1.73271	-0.680091	-0.809195	-0.650369	-0.227893	-1.30778	-1.43854	-0.334239
NK	0.265463	0.723945	0.782687	-2.80863	-0.164399	-0.235588	-0.164399	-0.293645	-0.338023	-0.164399	-0.223871	-0.283673	-0.687612	0.106092	-0.680091	-0.81574	-1.72632	-0.227893	-0.144519	-0.0533426	-1.23295
NK	0.576303	-0.777541	0.785634	-0.243903	-0.164399	-0.235588	-0.164399	1.97589	-0.338023	-0.164399	-0.223871	-0.283673	-0.661385	0.157972	-0.680091	0.908308	0.192533	-0.227893	-0.02379	0.720967	-0.35528
NK	-0.296878	0.770321	0.757463	1.02338	-0.164399	-0.235588	-0.164399	-0.293645	4.24725	-0.164399	-0.223871	-0.283673	-0.518483	0.419565	-0.680091	-0.842511	-1.72632	-0.227893	-0.362916	0.183551	-1.96862
NK	0.665519	-0.942229	0.826144	-0.946907	-0.164399	-0.235588	-0.164399	-0.293645	-0.338023	-0.164399	-0.223871	-0.283673	-0.687612	0.556514	-0.653613	-0.906524	-0.73418	-0.227893	-0.12363	0.331139	-0.167084
NK	0.580051	0.674459	1.19396	-1.72953	-0.164399	-0.235588	-0.164399	-0.293645	-0.338023	-0.164399	-0.223871	-0.283673	-0.687612	0.574932	-0.680091	-0.906524	-1.70545	-0.227893	-1.30778	-1.00472	0.173465
NK	-1.64853	1.9113	1.03204	-0.873977	-0.164399	-0.235588	-0.164399	-0.293645	-0.338023	-0.164399	-0.223871	-0.283673	-0.687612	0.458103	-0.680091	-0.906524	-1.72632	-0.227893	-1.30778	1.90364	-1.05647
CD4	-0.135974	-0.308508	-2.07835	1.01421	-0.164399	-0.235588	-0.164399	-0.293645	-0.338023	-0.164399	-0.223871	-0.283673	-0.237935	0.39325	0.696173	1.00101	0.522057	2.98936	-0.567035	0.619306	0.44384
CD4	0.495085	2.01128	-0.173773	0.662558	-0.164399	-0.235588	-0.164399	-0.293645	-0.338023	-0.164399	-0.223871	-0.283673	1.43346	-1.3897	1.12139	0.964829	0.841935	-0.227893	1.60461	-0.393507	0.195769
CD4	-0.0256713	-0.942229	0.353266	-0.440008	-0.164399	-0.235588	-0.164399	-0.293645	-0.338023	-0.164399	-0.223871	-0.283673	0.837749	-1.44057	0.102556	-0.906524	0.910368	-0.227893	1.4055	0.420383	-1.22761
CD4	-0.906873	0.250005	-0.363066	-0.281974	-0.164399	4.10503	6.08276	2.41373	1.09104	6.08276	-0.223871	-0.283673	1.35537	-0.263633	1.15965	-0.23788	0.951717	-0.227893	0.140567	1.46046	1.09981
CD4	0.393261	-0.942229	-0.345381	-1.29922	-0.164399	-0.235588	-0.164399	-0.293645	-0.338023	-0.164399	2.66601	-0.283673	-0.687612	1.52682	0.303884	-0.906524	0.863486	-0.227893	1.59875	0.578739	0.826438
CD4	-1.64853	-0.942229	-1.18627	1.27758	-0.164399	-0.235588	-0.164399	-0.293645	-0.338023	-0.164399	-0.223871	-0.283673	-0.687612	-1.44057	-0.405054	0.936174	1.19327	-0.227893	-1.30778	1.85773	0.148643
CD4	0.663674	-0.563748	-1.71956	0.0516385	-0.164399	-0.235588	-0.164399	-0.293645	-0.338023	-0.164399	5.39334	2.06943	-0.687612	0.0743409	1.32932	1.17357	0.609031	-0.227893	0.665584	0.153583	0.525278
CD4	-1.59074	-0.942229	-2.19868	0.53484	-0.164399	-0.235588	-0.164399	-0.125792	-0.338023	-0.164399	-0.223871	-0.283673	1.79591	-0.0267597	0.762044	-0.512371	0.165529	-0.227893	-0.870413	-0.422574	0.448142
CD4	0.470542	-0.942229	-2.14162	0.63021	-0.164399	-0.235588	-0.164399	-0.293645	-0.338023	-0.164399	-0.223871	-0.283673	-0.687612	-0.0459869	0.890246	-0.728981	0.598003	-0.227893	0.912479	0.313558	0.0805195
Treg	-1.55451	-0.942229	0.0187134	1.33942	-0.164399	-0.235588	-0.164399	-0.293645	-0.338023	-0.164399	-0.223871	-0.283673	1.19218	-1.44057	2.08728	2.14827	1.09439	-0.227893	1.09982	-0.544195	1.37511
Treg	-1.64853	-0.942229	-1.54408	0.740228	-0.164399	-0.235588	-0.164399	-0.293645	-0.338023	-0.164399	-0.223871	-0.283673	2.36549	-1.44057	2.02768	1.41376	1.43265	-0.227893	0.629732	-2.15954	1.35607
Treg	-1.64853	-0.942229	-1.87553	1.47468	-0.164399	-0.235588	-0.164399	-0.293645	-0.338023	-0.164399	-0.223871	-0.283673	1.34824	-1.44057	2.12688	0.531441	1.05564	-0.227893	-1.26965	-0.255291	1.6298
Treg	-1.49625	-0.942229	-0.539533	0.379372	-0.164399	-0.235588	-0.164399	-0.293645	-0.338023	-0.164399	-0.223871	3.83425	2.21502	2.01009	2.12679	0.0449594	1.09698	-0.227893	1.59686	-2.12541	1.51608
Treg	-1.64853	-0.942229	-0.374897	0.275829	-0.164399	-0.235588	-0.164399	-0.293645	-0.338023	-0.164399	-0.223871	-0.283673	-0.687612	-0.957003	1.78039	2.36681	1.12794	-0.227893	-0.0014371	-0.900435	1.56551

## Sheet: Fig 3D
Cell Type (Tumour)	PC1 (23%)	PC2 (13%)
CD4	-1.21906	-0.925467
CD4	-1.48851	-0.143016
CD4	-0.448461	-0.589829
CD4	-2.7338	1.74763
CD4	-0.257322	-0.526988
CD4	-2.1115	-0.182688
CD4	-1.43689	-0.707606
CD4	-1.85233	-0.108496
CD4	-1.09419	-1.01899
CD8	-0.272412	-0.879416
CD8	0.128907	-1.95654
CD8	0.941889	-1.09291
CD8	0.76605	-3.21246
CD8	0.409143	-0.709846
CD8	-0.179344	-0.514309
CD8	0.187814	-0.884629
CD8	1.18235	0.1633
CD8	-0.0918461	-1.08331
NK	1.83152	-0.638857
NK	1.05676	-1.2212
NK	1.00408	-0.785836
NK	-0.419237	-1.43229
NK	1.11064	-0.97318
NK	2.44483	-0.584462
NK	2.16459	-1.68456
Treg	-4.02602	1.76217
Treg	-4.31505	3.2843
Treg	-4.46967	2.17119
Treg	-4.08675	4.01795
Treg	-3.38612	1.21601
Vd2	1.96415	-0.654436
Vd2	6.22569	7.98408
Vd2	3.68398	0.569223
Vd1	-0.360917	-1.1242
Vd1	1.32438	-0.492224
Vd1	-0.248009	0.200361
Vd1	7.56445	1.9088
Vd1	0.506222	-0.897271

## Sheet: Fig 3E
IFN-g	(-)	(-)	(-)	P-I	P-I	P-I
Vd1	0	0	0	24.3902	80	10
CD8	0	0	0.265018	72.8938	87.8049	12.5
CD4	0.2693	0	0.0925926	19.1781	14.8936	1.38249
CD107A	(-)	(-)	(-)	P-I	P-I	P-I
Vd1	2.85714	0	0	14.6341	70	10
CD8	0	2.43056	2.29682	52.0147	84.1463	11.8557
CD4	1.8851	0.311042	2.59259	22.2603	14.8936	5.99078
IL-17A	(-)	(-)	(-)	P-I	P-I	P-I
Vd1	0	0	0	0	0	0
CD8	0	0	0	0	0.406504	0
CD4	0.0897666	0	0	7.19178	0	0

## Sheet: Fig 3F
	Vd1 Trm	Vd2 Trm	CD4 Trm	CD8 Trm	Vd1 TEM	Vd2 TEM	CD4 TEM	CD8 TEM
MICA	0.3758	0.08132	0.225	0.2607	0.5956	-0.0989	0.1607	0.4536
MICB	0.4048	-0.07481	0.08758	0.4379	0.5831	0	0.168	0.3575
ULBP1	0.2683	-0.4413	-0.293	0.1754	0.2639	-0.2506	-0.09223	-0.06149
ULBP2	0.022	-0.1958	0.06256	0.2431	0.09461	0.0242	0.1233	0.2824
ULBP3	0.2484	-0.1209	0.08214	0.1357	0.2527	-0.1297	0.2	0.1714
ULBP4/RAET1E	0.2775	0.1696	0.3453	0.2594	0.5419	0.2379	0.3113	0.5295
ULBP5/RAET1G	-0.06395	0.01985	0.03943	-0.1756	0.1808	0.1918	0.03047	0.2563
ULBP6/RAET1L	-0.2675	-0.02922	-0.2748	-0.1766	-0.0517	0.09216	-0.1438	0.1875
Significant correlation (p<0.05) in red

## Sheet: Fig 3G
Cell type (tumour)	PC1 (37%)	PC2 (20%)
CD4	-3.02982	1.91451
CD4	-1.10508	-0.03327
CD4	0.765922	0.44136
CD4	-0.95626	0.542879
CD4	-0.3942	0.71715
CD4	-0.68162	1.48012
CD4	-1.96517	1.58372
CD4	-0.99087	0.354961
CD4	-1.38788	0.323512
CD8	0.046941	-1.3622
CD8	0.838015	-1.22718
CD8	-0.09468	-0.46338
CD8	-0.27725	0.138395
CD8	1.06365	-0.53732
CD8	-0.13291	-0.12615
CD8	0.803369	-0.6037
CD8	-0.64621	-2.78841
CD8	-0.80191	-0.16669
VD1	1.87159	-1.31669
VD1	0.144121	-0.92525
VD1	0.586365	-0.37452
VD1	5.378	2.67729
VD1	0.96589	-0.24915

## Sheet: Fig 3H
	Vd1					CD8									CD4
EOMES	4.07039	4.37921	2.9782	4.69153	3.83592	4.29939	3.66221	5.05615	2.06695	3.37156	5.90256	4.54905	4.57168	3.36457	0	0.422233	0.124328	0	1.20789	1.62761	1.09761	0.0976108	1.84398
TCF7	5.15987	4.94345	4.32984	1.9486	4.93499	4.36036	3.17313	4.89142	2.53356	4.52419	5.77531	3.61941	2.42223	5.51633	5.71617	3.94017	4.34625	4.5552	3.05832	6.18824	4.51728	4.8885	4.45812
TOX	4.55336	0.189034	4.03122	2.17313	3.53232	3.25701	4.21101	4.53792	1.23879	3.851	4.58195	3.848	1.83188	2.25701	1.35614	2.70266	3.54226	1.88362	2.41954	6.31922	3.54597	0.137504	4.65249
IL7R	7.29627	7.68629	7.66164	5.82324	6.95501	9.22793	9.98261	7.88795	7.76732	7.83693	7.89336	7.88252	5.07682	10.1607	10.0761	10.0753	9.97028	7.92511	9.83913	9.32274	8.94459	8.40054	10.3958
