# Supplementary material for: A local human Vδ1 T cell population is associated with survival in nonsmall-cell lung cancer
Source: Nat Cancer. 2022 May 30;3(6):696–709. doi: 10.1038/s43018-022-00376-z (PMC9236901; doi:10.1038/s43018-022-00376-z)
Supplement: Source Data Fig. 4 — Statistical source data. [file 43018_2022_376_MOESM6_ESM.xlsx]

## Sheet: Fig 4A
Vd1 Tem Tumour	RFS (Days)	Low	High		Vd2 Tem Tumour	RFS (Days)	Low	High		CD4 Tem Tumour	RFS (Days)	Low	High		CD8 Tem Tumour	RFS (Days)	Low	High
	2107	0				99	0				833	0				99	0
	833	0				833	0				59	1				59	1
	1291	0				2107	0				2107	0				833	0
	131	1				1702	0				99	0				1429	0
	703	1				59	1				95	1				2107	0
	280	1				131	1				1702	0				95	1
	59	1				640	1				280	1				131	1
	99	0				95	1				1429	0				66	0
	95	1				1544	0				812	1				1291	0
	1120		0			812		1			131	1				1544	0
	66		0			1120		0			1291		0			1120		0
	812		1			1872		0			66		0			1702		0
	1544		0			1862		0			1120		0			1943		0
	1702		0			1291		0			1886		0			280		1
	1872		0			66		0			1546		0			1886		0
	1546		0			1943		0			1943		0			1872		0
	640		1			280		1			703		1			812		1
	1862		0			703		1			640		1			640		1
	1943		0								1872		0			1546		0
											1862		0			1862		0
											1544		0			703		1
1 = event
0 = censored

## Sheet: Fig 4B
Vd1 Trm Tissue	RFS (Days)	Low	High		Vd2 Trm Tissue	RFS (Days)	Low	High		CD4 Trm Tissue	RFS (Days)	Low	High		CD8 Trm Tissue	RFS (Days)	Low	High
	703	1				203	1				203	1				131	1
	131	1				1862	0				1546	0				203	1
	2107	0				1872	0				1291	0				66	0
	203	1				1544	0				640	1				703	1
	280	1				99	0				280	1				1544	0
	95	1				95	1				99	0				1429	0
	99	0				1120	0				1120	0				1872	0
	1544	0				1702	0				1886	0				1886	0
	640	1				703	1				131	1				1291	0
	1886	0				833	0				812	1				640	1
	1546		0			640		1			66		0			1120		0
	812		1			1546		0			703		1			2107		0
	1120		0			812		1			1429		0			95		1
	1291		0			131		1			1862		0			280		1
	66		0			1291		0			1943		0			1546		0
	1862		0			1886		0			95		1			1702		0
	833		0			2107		0			1702		0			812		1
	1702		0			66		0			833		0			1862		0
	1872		0			280		1			1872		0			99		0
	1943		0			1943		0			1544		0			833		0
											2107		0			1943		0
1 = event
0 = censored

## Sheet: Fig 4C
Outcome	Found in NTA Tissue	Not Found in NTA Tissue
Relapse	0	1
Relapse	0.060241	0.939759
Relapse	0.12069	0.87931
Relapse	0.169355	0.830645
Relapse	0.184211	0.815789
Relapse	0.2	0.8
Relapse	0.296296	0.703704
Relapse	0.386364	0.613636
Remission	0.140845	0.859155
Remission	0.150943	0.849057
Remission	0.197183	0.802817
Remission	0.208333	0.791667
Remission	0.25	0.75
Remission	0.307692	0.692308
Remission	0.315789	0.684211
Remission	0.318841	0.681159
Remission	0.333333	0.666667
Remission	0.352941	0.647059
Remission	0.358974	0.641026
Remission	0.362069	0.637931
Remission	0.466667	0.533333
Remission	0.636364	0.363636
TRDV1

## Sheet: Fig 4D
Outcome	Found in NTA Tissue	Not Found in NTA Tissue
Relapse	0.0761697	0.92383
Relapse	0.0840536	0.915946
Relapse	0.122506	0.877494
Relapse	0.141419	0.858581
Relapse	0.148337	0.851663
Relapse	0.164474	0.835526
Relapse	0.16836	0.83164
Relapse	0.18618	0.81382
Remission	0.0610927	0.938907
Remission	0.0811336	0.918866
Remission	0.082678	0.917322
Remission	0.0876577	0.912342
Remission	0.133792	0.866208
Remission	0.142196	0.857804
Remission	0.154289	0.845711
Remission	0.167151	0.83285
Remission	0.170116	0.829885
Remission	0.208719	0.791281
Remission	0.223356	0.776644
Remission	0.255538	0.744462
Remission	0.279667	0.720333
Remission	0.410536	0.589464
TRA
