# Supplementary material for: A local human Vδ1 T cell population is associated with survival in nonsmall-cell lung cancer
Source: Nat Cancer. 2022 May 30;3(6):696–709. doi: 10.1038/s43018-022-00376-z (PMC9236901; doi:10.1038/s43018-022-00376-z)
Supplement: Source Data Fig. 5 — Statistical source data. [file 43018_2022_376_MOESM7_ESM.xlsx]

## Sheet: Fig 5A
TRDV1	OS (Days)	Low TRDV1 (n=407)	High TRDV1 (n=408)		1 = event
	276	1			0 = censored
	85	0
	284	1
	467	0
	21	0
	15	0
	2680	1
	89	0
	916	1
	1713	1
	699	0
	896	1
	14	0
	357	1
	14	0
	121	0
	223	1
	661	0
	708	1
	790	0
	128	0
	3016	0
	733	0
	2318	1
	31	0
	881	0
	266	0
	162	0
	40	0
	3469	0
	189	0
	974	1
	15	0
	151	1
	444	1
	1135	0
	881	1
	87	0
	25	0
	1311	0
	67	0
	214	0
	60	0
	19	0
	1548	0
	894	0
	632	1
	1528	0
	705	0
	246	0
	258	1
	35	0
	1235	1
	622	0
	274	0
	25	0
	578	0
	306	1
	16	0
	1221	0
	2367	0
	44	0
	6	1
	1772	0
	3	0
	123	1
	237	0
	302	0
	340	1
	133	0
	164	1
	511	0
	883	0
	626	1
	24	1
	1093	0
	1288	1
	826	1
	10	0
	48	0
	36	0
	18	0
	13	0
	252	0
	2681	1
	29	0
	18	1
	1849	0
	976	1
	636	0
	43	0
	1092	0
	1107	1
	1945	0
	136	0
	336	1
	373	0
	994	0
	159	0
	711	1
	202	0
	244	1
	1311	0
	1045	1
	544	1
	83	0
	716	1
	419	0
	19	0
	34	0
	21	0
	189	1
	143	0
	146	0
	2524	0
	48	0
	16	0
	106	0
	269	0
	44	0
	1167	1
	949	1
	1656	1
	5	0
	132	0
	474	1
	950	1
	37	0
	235	0
	869	1
	1874	1
	181	0
	2979	1
	31	0
	1501	1
	667	1
	111	0
	143	1
	47	0
	6	0
	198	1
	822	0
	161	1
	24	0
	399	1
	1492	0
	169	0
	707	0
	789	0
	30	0
	1435	0
	498	0
	1	0
	6	0
	827	1
	185	0
	39	0
	30	0
	1315	1
	53	1
	236	0
	1492	1
	1158	0
	3	0
	111	0
	722	0
	63	0
	842	0
	1006	1
	519	1
	2417	0
	87	1
	4630	0
	701	1
	133	0
	43	0
	96	0
	1163	0
	1475	0
	1154	1
	1258	1
	91	1
	822	1
	203	0
	28	0
	34	1
	282	0
	1761	0
	293	0
	28	0
	1769	0
	2	1
	17	0
	3253	1
	43	0
	1454	1
	1058	1
	10	0
	3	0
	22	1
	62	0
	30	0
	387	1
	429	1
	578	0
	1973	0
	36	0
	987	1
	92	0
	186	0
	42	0
	52	1
	13	0
	211	0
	34	0
	47	0
	1470	1
	76	0
	623	1
	131	1
	162	0
	6	0
	224	0
	2409	1
	12	0
	6	0
	122	0
	166	1
	321	1
	787	0
	36	0
	41	0
	1778	1
	21	0
	2284	1
	114	0
	209	0
	167	1
	1686	0
	13	0
	758	0
	464	1
	1651	0
	97	1
	84	1
	3361	1
	535	0
	264	0
	378	0
	61	0
	206	0
	136	1
	352	0
	80	1
	573	0
	340	1
	1073	1
	2083	0
	38	0
	1135	1
	3600	1
	259	0
	88	1
	1645	0
	299	0
	1622	1
	271	0
	896	1
	400	0
	2086	1
	254	0
	100	0
	60	0
	413	0
	255	0
	109	1
	370	1
	3	0
	803	1
	4961	1
	700	0
	260	1
	2093	0
	31	0
	244	0
	5	1
	158	0
	889	0
	61	0
	345	1
	92	1
	427	0
	303	1
	96	0
	155	0
	115	0
	593	1
	47	1
	238	0
	62	0
	28	0
	197	0
	354	1
	14	0
	1726	0
	23	0
	358	1
	37	0
	2099	0
	38	0
	962	1
	1114	1
	6346	0
	382	0
	964	0
	106	0
	964	0
	426	0
	1171	1
	8	0
	105	0
	791	0
	428	1
	39	0
	365	1
	762	0
	428	1
	3169	1
	2550	0
	24	0
	15	0
	179	1
	23	0
	610	0
	414	0
	202	0
	666	1
	4	1
	166	1
	111	0
	61	1
	2130	0
	1485	1
	53	0
	349	0
	1852	0
	913	0
	139	1
	18	0
	1346	1
	61	0
	7	0
	311	0
	30	0
	244	1
	45	0
	550	0
	61	0
	38	1
	456	1
	84	0
	213	0
	95	0
	10	0
	769	0
	231	0
	217	0
	22	0
	33	0
	761	0
	16	0
	83	0
	740	1
	85	1
	1421	1
	22	0
	121	0
	31	0
	295	0
	912	0
	24	0
	257	1
	120	0
	807	1
	215	0
	83	0
	40	0
	1194	1
	1	1
	3576	0
	171	0
	677	1
	29	0
	913	0
	586	1
	1067	1
	188	1
	121	0
	146	1
	29	0
	1524	0
	77	0
	203	0
	12	1
	27	0
	13	0
	44	0
	142		0
	699		0
	230		0
	507		0
	2620		1
	99		0
	282		1
	2639		1
	3714		0
	238		0
	3724		0
	54		0
	912		0
	26		0
	127		0
	2		0
	35		0
	307		1
	147		0
	77		0
	575		0
	448		1
	541		0
	227		0
	39		0
	578		0
	1126		0
	202		0
	16		0
	1286		0
	886		0
	61		0
	2170		1
	460		1
	607		0
	127		0
	1456		0
	253		0
	121		0
	35		0
	141		0
	760		0
	97		0
	5		1
	49		0
	371		1
	153		0
	1640		1
	244		0
	719		0
	24		0
	4415		0
	197		0
	54		0
	6		0
	641		0
	40		0
	731		1
	33		1
	70		0
	8		0
	1178		0
	30		0
	76		0
	2360		0
	582		1
	43		0
	212		0
	1361		0
	653		1
	33		0
	274		1
	2393		1
	104		0
	1790		1
	222		0
	185		0
	1293		1
	540		0
	1798		1
	4		0
	932		0
	760		1
	49		0
	454		0
	428		0
	1893		0
	1265		1
	151		0
	383		1
	99		0
	1081		1
	999		1
	67		0
	2151		0
	34		0
	112		0
	623		0
	62		0
	55		0
	1415		0
	1290		0
	899		1
	445		1
	791		0
	1000		1
	396		0
	11		0
	87		0
	730		0
	1728		0
	3644		0
	299		1
	122		0
	1912		1
	216		0
	734		1
	994		0
	308		0
	46		0
	106		0
	166		0
	1641		0
	312		0
	512		0
	414		1
	2133		1
	3		0
	4		0
	153		0
	100		0
	1933		1
	268		0
	356		0
	291		1
	129		0
	89		0
	47		0
	215		1
	111		0
	55		0
	1189		1
	118		1
	11		0
	15		0
	1		0
	1229		1
	1314		0
	176		1
	422		0
	311		1
	162		0
	2595		0
	115		0
	2025		0
	35		0
	1653		1
	141		0
	336		1
	189		0
	1043		1
	479		0
	556		0
	103		0
	178		0
	186		0
	14		0
	6812		0
	43		0
	1324		0
	1826		0
	669		0
	100		0
	27		0
	365		0
	122		0
	135		0
	202		0
	1357		1
	206		0
	4		0
	103		0
	429		1
	174		0
	258		0
	1342		0
	358		1
	169		0
	228		0
	113		1
	1075		1
	156		0
	207		0
	26		0
	148		0
	272		0
	761		0
	44		0
	4		0
	211		1
	1725		1
	345		1
	18		0
	890		0
	274		1
	418		0
	1938		0
	574		1
	621		0
	61		0
	116		1
	1147		1
	305		0
	20		0
	610		0
	19		0
	713		0
	31		0
	121		1
	2758		0
	74		1
	2973		0
	331		0
	14		0
	516		1
	1499		1
	400		0
	208		0
	506		1
	480		0
	826		1
	1600		1
	1233		0
	13		0
	5287		1
	1015		0
	44		0
	2737		0
	163		0
	182		0
	519		0
	1344		1
	1575		0
	82		0
	55		0
	60		0
	18		0
	33		0
	9		0
	66		0
	13		0
	678		0
	529		0
	669		1
	1161		1
	698		0
	251		0
	2754		0
	864		1
	420		0
	1217		0
	1953		1
	35		0
	50		0
	785		0
	455		0
	142		0
	1213		0
	154		0
	1431		0
	311		0
	1655		1
	24		0
	929		1
	610		0
	26		0
	1505		0
	1975		1
	459		0
	34		0
	44		0
	2253		0
	61		0
	106		0
	879		1
	12		0
	36		0
	3755		0
	321		1
	1810		0
	183		0
	329		0
	39		0
	454		1
	474		0
	6		0
	182		0
	166		0
	1		0
	369		0
	2174		1
	639		0
	42		0
	121		0
	2023		0
	777		1
	21		0
	392		0
	15		0
	474		0
	500		1
	926		0
	26		0
	20		0
	1331		0
	38		0
	10		0
	1170		0
	17		1
	153		1
	103		0
	25		0
	327		0
	256		0
	24		0
	11		0
	457		1
	3516		0
	19		0
	2617		1
	59		1
	15		0
	160		0
	1485		0
	693		0
	190		0
	169		0
	418		0
	237		1
	800		1
	3838		1
	11		0
	403		1
	14		0
	1202		0
	628		1
	1454		0
	372		1
	28		0
	102		0
	1113		0
	105		0
	1		0
	269		0
	855		1
	53		0
	2500		0
	427		0
	129		0
	70		0
	11		0
	601		1
	31		0
	1369		0
	6443		0
	1722		0
	184		0
	30		0
	31		0
	365		0
	794		0
	418		1
	216		0
	399		0
	339		1
	90		0
	285		0
	1110		0
	58		1
	1856		1
	297		0
	956		0
	21		0
	5		0
	297		0
	582		0
	35		0
	225		0
	170		0
	26		0
	114		0
	1476		0
	246		0
	835		1
	618		0
	197		0
	50		0
	993		0
	1209		1
	1332		0
	329		1
	273		0
	268		1
	60		0
	1679		1
	1202		0
	100		0
	247		0

## Sheet: Fig 5B
TRDC	OS (Days)	Low TRDC (n=407)	High TRDC (n=408)		1 = event
	223	1			0 = censored
	1655	1
	25	0
	1548	0
	419	0
	206	0
	306	1
	83	0
	284	1
	31	0
	37	0
	179	1
	237	0
	340	1
	336	1
	1656	1
	4	1
	2367	0
	349	0
	48	0
	467	0
	185	0
	67	0
	21	0
	111	0
	708	1
	1492	1
	6	0
	161	1
	2680	1
	826	1
	2083	0
	97	0
	31	0
	44	0
	155	0
	16	0
	61	0
	827	1
	44	0
	84	1
	43	0
	24	0
	85	0
	1058	1
	511	0
	203	0
	2550	0
	3600	1
	2681	1
	181	0
	276	1
	994	0
	636	0
	1114	1
	19	0
	97	1
	48	0
	22	1
	498	0
	202	0
	352	0
	257	1
	151	1
	211	0
	1167	1
	202	0
	202	0
	733	0
	128	0
	1849	0
	15	0
	62	0
	1092	0
	427	0
	8	0
	61	0
	974	1
	89	0
	169	0
	217	0
	28	0
	189	0
	143	1
	1315	1
	896	1
	519	1
	916	1
	299	1
	123	1
	47	0
	17	0
	661	0
	1454	1
	418	0
	535	0
	2524	0
	1772	0
	136	1
	6	0
	2023	0
	21	0
	3361	1
	803	1
	215	0
	18	1
	133	0
	100	0
	1622	1
	162	0
	429	1
	1126	0
	158	0
	91	1
	114	0
	378	0
	666	1
	2093	0
	15	0
	10	0
	382	0
	302	0
	761	0
	169	0
	8	0
	578	0
	106	0
	162	0
	373	0
	2318	1
	36	0
	14	0
	274	0
	28	0
	881	1
	1045	1
	35	0
	39	0
	932	0
	62	0
	586	1
	2025	0
	6	1
	40	0
	1235	1
	244	1
	6	0
	29	0
	303	1
	111	0
	7	0
	19	0
	106	0
	444	1
	83	0
	400	0
	24	0
	236	0
	1073	1
	3016	0
	30	0
	705	0
	246	0
	653	1
	414	0
	83	0
	896	1
	52	1
	122	0
	15	0
	34	1
	13	0
	1686	0
	40	0
	260	1
	1528	0
	120	0
	1713	1
	127	0
	1778	1
	707	0
	136	0
	87	1
	35	0
	699	0
	46	0
	422	0
	118	1
	1475	0
	321	1
	252	0
	1286	0
	641	0
	544	1
	1135	0
	1	0
	791	0
	148	0
	912	0
	43	0
	141	0
	1651	0
	2	1
	340	1
	1158	0
	76	0
	77	0
	38	1
	230	0
	14	0
	575	0
	38	0
	1154	1
	2639	1
	474	1
	121	0
	791	0
	1311	0
	21	0
	787	0
	354	1
	111	0
	1435	0
	34	0
	1798	1
	1311	0
	96	0
	13	0
	507	0
	61	1
	92	0
	1524	0
	4	0
	13	0
	96	0
	153	0
	976	1
	1135	1
	2284	1
	244	0
	121	0
	2409	1
	399	1
	1769	0
	22	0
	357	1
	162	0
	610	0
	1492	0
	1973	0
	30	0
	10	0
	282	1
	18	0
	164	1
	198	1
	356	0
	29	0
	111	0
	87	0
	3253	1
	30	0
	4961	1
	18	0
	1874	1
	2737	0
	61	0
	769	0
	235	0
	573	0
	41	0
	4	0
	139	1
	231	0
	623	1
	701	1
	311	0
	99	0
	214	0
	1067	1
	448	1
	1258	1
	92	1
	259	0
	14	0
	35	0
	122	0
	282	0
	222	0
	5	1
	626	1
	121	0
	305	0
	36	0
	1790	1
	912	0
	209	0
	1938	0
	244	0
	6346	0
	722	0
	711	1
	21	0
	312	0
	115	0
	67	0
	2979	1
	677	1
	55	0
	54	0
	758	0
	43	0
	61	0
	790	0
	203	0
	426	0
	964	0
	807	1
	153	0
	5	1
	667	1
	913	0
	38	0
	1456	0
	2417	0
	166	0
	1945	0
	413	0
	299	0
	1826	0
	47	0
	700	0
	295	0
	2086	1
	166	1
	1221	0
	54	0
	26	0
	49	0
	1344	1
	143	0
	109	1
	622	0
	251	0
	2151	0
	740	1
	29	0
	1501	1
	456	1
	699	0
	950	1
	216	0
	913	0
	34	0
	15	0
	1361	0
	103	0
	610	0
	291	1
	36	0
	1726	0
	264	0
	3	0
	1852	0
	1342	0
	47	1
	159	0
	669	0
	789	0
	1043	1
	77	0
	244	1
	10	0
	1290	0
	45	0
	621	0
	61	0
	87	0
	464	1
	730	0
	1346	1
	121	0
	3	0
	964	0
	1641	0
	269	0
	519	0
	760	1
	206	0
	14	0
	197	0
	387	1
	166	1
	146	0
	3	0
	60	0
	213	0
	1093	0
	23	0
	345	1
	607	0
	1081	1
	540	0
	190	0
	311	1
	1147	1
	3644	0
	454		1
	414		1
	1653		1
	22		0
	3576		0
	822		1
	24		0
	26		0
	3724		0
	2170		1
	27		0
	39		0
	336		1
	894		0
	987		1
	53		0
	16		0
	582		1
	66		0
	12		1
	1194		1
	1006		1
	454		0
	428		1
	2393		1
	1421		1
	178		0
	135		0
	171		0
	207		0
	719		0
	113		1
	9		0
	11		0
	129		0
	16		0
	632		1
	254		0
	105		0
	36		0
	428		1
	31		0
	121		1
	949		1
	271		0
	26		0
	2		0
	1640		1
	23		0
	574		1
	105		0
	512		0
	1288		1
	1178		0
	3		0
	60		0
	1265		1
	147		0
	731		1
	112		0
	881		0
	131		1
	4		0
	89		0
	146		1
	1189		1
	762		0
	358		1
	99		0
	365		0
	100		0
	4		0
	4630		0
	34		0
	34		0
	716		1
	212		0
	129		0
	141		0
	121		0
	1		1
	3		0
	167		1
	1912		1
	40		0
	238		0
	2758		0
	37		0
	53		1
	39		0
	55		0
	20		0
	202		0
	474		0
	2595		0
	516		1
	104		0
	182		0
	18		0
	88		1
	479		0
	1975		1
	33		0
	156		0
	480		0
	163		0
	154		0
	4415		0
	19		0
	31		0
	274		1
	883		0
	1725		1
	31		0
	95		0
	61		0
	2620		1
	11		0
	13		0
	84		0
	13		0
	27		0
	1000		1
	1107		1
	3714		0
	255		0
	80		1
	238		0
	593		1
	5		0
	208		0
	1357		1
	228		0
	1202		0
	215		1
	35		0
	25		0
	307		1
	761		0
	62		0
	529		0
	1163		0
	224		0
	28		0
	211		1
	1171		1
	42		0
	258		1
	74		1
	1015		0
	6812		0
	889		0
	293		0
	189		0
	2973		0
	2130		0
	102		0
	44		0
	186		0
	1431		0
	188		1
	890		0
	962		1
	185		0
	327		0
	1575		0
	698		0
	60		0
	418		0
	43		0
	33		0
	760		0
	174		0
	14		0
	365		1
	371		1
	1229		1
	132		0
	274		1
	116		1
	160		0
	266		0
	1213		0
	869		1
	1161		1
	999		1
	777		1
	1505		0
	1470		1
	38		0
	460		1
	100		0
	578		0
	6		0
	31		0
	1217		0
	1293		1
	1324		0
	610		0
	151		0
	42		0
	61		0
	329		0
	556		0
	85		1
	455		0
	855		1
	396		0
	2133		1
	11		0
	1933		1
	383		1
	3755		0
	311		0
	16		0
	369		0
	253		0
	133		0
	197		0
	30		0
	623		0
	49		0
	142		0
	506		1
	1485		1
	53		0
	35		0
	1600		1
	127		0
	47		0
	24		0
	35		0
	785		0
	272		0
	43		0
	618		0
	44		0
	926		0
	33		1
	929		1
	13		0
	1485		0
	2360		0
	734		1
	17		1
	189		1
	115		0
	33		0
	25		0
	70		0
	182		0
	864		1
	186		0
	826		1
	308		0
	1415		0
	392		0
	15		0
	541		0
	693		0
	345		1
	370		1
	879		1
	106		0
	842		0
	578		0
	237		1
	1761		0
	2174		1
	39		0
	428		0
	886		0
	1075		1
	457		1
	639		0
	76		0
	169		0
	24		1
	103		0
	794		0
	1893		0
	1499		1
	12		0
	2617		1
	82		0
	628		1
	2500		0
	50		0
	372		1
	55		0
	30		0
	285		0
	1369		0
	1		0
	3516		0
	103		0
	994		0
	183		0
	331		0
	321		1
	24		0
	6		0
	822		0
	1331		0
	10		0
	678		0
	142		0
	1113		0
	1728		0
	15		0
	3169		1
	400		0
	2253		0
	1856		1
	44		0
	358		1
	3838		1
	365		0
	30		0
	1314		0
	58		1
	956		0
	5287		1
	184		0
	403		1
	26		0
	63		0
	800		1
	166		0
	70		0
	474		0
	90		0
	106		0
	297		0
	339		1
	427		0
	420		0
	258		0
	18		0
	20		0
	2754		0
	44		0
	1810		0
	6		0
	1953		1
	216		0
	24		0
	993		0
	418		1
	582		0
	11		0
	1110		0
	899		1
	459		0
	1332		0
	256		0
	14		0
	399		0
	59		1
	1233		0
	2099		0
	1		0
	11		0
	114		0
	19		0
	1722		0
	713		0
	835		1
	246		0
	31		0
	445		1
	273		0
	297		0
	28		0
	26		0
	601		1
	5		0
	176		1
	153		1
	429		1
	269		0
	122		0
	170		0
	50		0
	3469		0
	1		0
	329		1
	227		0
	21		0
	6443		0
	1645		0
	669		1
	550		0
	1209		1
	1476		0
	60		0
	197		0
	1454		0
	1170		0
	225		0
	1679		1
	12		0
	268		0
	500		1
	1202		0
	268		1
	247		0
	100		0

## Sheet: Fig 5C
UVA	HR	95% CI		MVA	HR	95% CI
TRDC High	0.9	0.7-1.2		TRDC High	1.2	0.83-1.5
TRDV1 High	0.64	0.5-0.83		TRDV1 High	0.65	0.48-0.88

## Sheet: Fig 5D
TRDV1	OS (Weeks)	Low (n=25)	High (n=26)		1 = event
	34.04	0			0 = censored
	4.3	1
	22.44	1
	7.26	1
	18.79	1
	21.22	1
	16.07	0
	23.46	0
	17.41	0
	8.18	1
	2.89	1
	4.4	1
	12.62	1
	6.8	1
	4.4	1
	3.61	1
	1.87	1
	26.15	1
	2	1
	2.43	1
	29.47	0
	4.76	1
	28.35	0
	3.42	1
	24.9	0
	25.82		0
	26.64		0
	27.43		0
	27.96		0
	17.58		1
	27.2		0
	27.89		0
	16.59		1
	3.29		1
	30.72		0
	19.32		1
	22.67		1
	34.07		0
	5.13		1
	12.98		1
	0.92		1
	24.54		0
	29.44		0
	12.88		1
	6.6		1
	17.02		0
	16.13		0
	26.74		0
	12.58		1
	21.98		0
	23.59		0
