# Supplementary material for: A local human Vδ1 T cell population is associated with survival in nonsmall-cell lung cancer
Source: Nat Cancer. 2022 May 30;3(6):696–709. doi: 10.1038/s43018-022-00376-z (PMC9236901; doi:10.1038/s43018-022-00376-z)
Supplement: Source Data Extended Data Fig. 1 — Statistical source data. [file 43018_2022_376_MOESM8_ESM.xlsx]

## Sheet: ED Fig 1C
TCRgd/Total T Cells Proportion (Tissue)					Vd1/gd T Cells Proportion (Tissue)					Vd2/gd T Cells Proportion (Tissue)
Sample ID	TCR Seq	Flow			Sample ID	TCR Seq	Flow			Sample ID	TCR Seq	Flow
CRUK0124	0.0122676	0.0221993			CRUK0124	0.368039	0.0801688			CRUK0124	0.51816	0.839662
CRUK0173	0.0269644	0.0170831			CRUK0173	0.420495	0.307847			CRUK0173	0.367491	0.287726
CRUK0058	0.144954	0.0814703			CRUK0058	0.957836	0.751979			CRUK0058	0.0380028	0.158311
CRUK0107	0.0106282	0.00803547			CRUK0107	0.618384	0.862069			CRUK0107	0.130919	0.0517241
CRUK0001	0.0300951	0.0163291			CRUK0001	0.621813	0.387978			CRUK0001	0.34136	0.31694
CRUK0193	0.0515832	0.0338487			CRUK0193	0.356539	0.743516			CRUK0193	0.508458	0.227666
CRUK0178	0.0292143	0.0339095			CRUK0178	0.225155	0.159069			CRUK0178	0.661491	0.791465
CRUK0272	0.0994806	0.172188			CRUK0272	0.929329	0.923497			CRUK0272	0.0229202	0.0241588
CRUK0214	0.00539302	0.0052699			CRUK0214	0.766744	0.769424			CRUK0214	0.152425	0.152882
CRUK0271	0.0108599	0.0139337			CRUK0271	0.201717	0.47561			CRUK0271	0.716738	0.439024
CRUK0291	0.0290512	0.0197061			CRUK0291	0.173228	0.125837			CRUK0291	0.771654	0.779116
CRUK0230	0.025499	0.0498617			CRUK0230	0.541667	0.630849			CRUK0230	0.386905	0.341421
CRUK0218	0.0194998	0.00486627			CRUK0218	0.401585	0.345324			CRUK0218	0.561427	0.589928
CRUK0299	0.0730903	0.0565814			CRUK0299	0.767972	0.789433			CRUK0299	0.0530491	0.042735
CRUK0381	0.0983405	0.052623			CRUK0381	0.749053	0.427849			CRUK0381	0.0922348	0.0851809
CRUK0329	0.108105	0.330385			CRUK0329	0.0234657	0.0300444			CRUK0329	0.964801	0.968202
CRUK0371	NA	NA			CRUK0371	NA	NA			CRUK0371	NA	NA
CRUK0324	0.0211665	0.0199336			CRUK0324	0.271493	0.222222			CRUK0324	0.678733	0.759259
CRUK0412	0.0274651	0.0215362			CRUK0412	0.653907	0.69697			CRUK0412	0.307815	0.254545
CRUK0416	0.025116	0.0259583			CRUK0416	0.487898	0.495327			CRUK0416	0.416561	0.450935
CRUK0549	0.0266737	0.0294515			CRUK0549	0.853755	0.633028			CRUK0549	0.12253	0.224771
CRUK0516	NA	NA			CRUK0516	NA	NA			CRUK0516	NA	NA
CRUK0696	0.0917189	0.102299			CRUK0696	0.892163	0.331654			CRUK0696	0.0582719	0.0154979
CRUK0817	0.013821	0.00427998			CRUK0817	0.646552	0.719101			CRUK0817	0.340517	0.202247
CRUK0867	0.00465242	0.00591809			CRUK0867	0.362319	0.363636			CRUK0867	0.594203	0.590909
TCRgd/Total T Cells Proportion (Tumour)					Vd1/gd T Cells Proportion (Tumour)					Vd2/gd T Cells Proportion (Tumour)
Sample ID	TCR Seq	Flow			Sample ID	TCR Seq	Flow			Sample ID	TCR Seq	Flow
CRUK0124	0.0120115	0.00427458			CRUK0124	0.657236	0.225641			CRUK0124	0.211099	0.528205
CRUK0173	0.0118373	0.00861368			CRUK0173	0.633178	0.356394			CRUK0173	0.280374	0.186583
CRUK0058	0.00742889	0.00884743			CRUK0058	0.649691	0.779385			CRUK0058	0.296296	0.141049
CRUK0107	0.0246178	0.0335082			CRUK0107	0.930408	0.926761			CRUK0107	0.0505869	0.0161795
CRUK0001	0.0105372	0.0086155			CRUK0001	0.506024	0.454681			CRUK0001	0.39759	0.316493
CRUK0193	0.00651923	0.00835297			CRUK0193	0.620253	0.602564			CRUK0193	0.316456	0.358974
CRUK0178	0.0267877	0.0205942			CRUK0178	0.186978	0.15311			CRUK0178	0.721202	0.77512
CRUK0272	0.0217549	0.00925565			CRUK0272	0.618486	0.6642			CRUK0272	0.159292	0.236767
CRUK0214	0.00382615	0.00288999			CRUK0214	0.550562	0.677778			CRUK0214	0.191011	0.188889
CRUK0271	0.0687697	0.0267935			CRUK0271	0.936933	0.793245			CRUK0271	0.034029	0.0829069
CRUK0291	0.0144604	0.00893545			CRUK0291	0.487719	0.353741			CRUK0291	0.445614	0.55711
CRUK0230	0.0117355	0.0146535			CRUK0230	0.195652	0.132752			CRUK0230	0.756917	0.682171
CRUK0218	0.0110895	0.0106852			CRUK0218	0.318302	0.333333			CRUK0218	0.615385	0.619048
CRUK0299	0.0382201	0.035914			CRUK0299	0.843654	0.766904			CRUK0299	0.0230567	0.024911
CRUK0381	0.143958	0.0441093			CRUK0381	0.708667	0.481643			CRUK0381	0.0804888	0.182356
CRUK0329	0.0295327	0.044159			CRUK0329	0.0618656	0.0491728			CRUK0329	0.925568	0.931296
CRUK0371	NA	NA			CRUK0371	NA	NA			CRUK0371	NA	NA
CRUK0324	NA	NA			CRUK0324	NA	NA			CRUK0324	NA	NA
CRUK0412	0.0251895	0.0287084			CRUK0412	0.272259	0.284579			CRUK0412	0.676233	0.689984
CRUK0416	0.0325574	0.0644711			CRUK0416	0.796061	0.878073			CRUK0416	0.138378	0.0447394
CRUK0549	0.0245205	0.00328767			CRUK0549	0.865207	0.428571			CRUK0549	0.0869816	0.0714286
CRUK0516	0.0234663	0.0180013			CRUK0516	0.795858	0.541012			CRUK0516	0.109467	0.0890052
CRUK0696	0.0226736	0.0122433			CRUK0696	0.806409	0.362319			CRUK0696	0.105474	0.0652174
CRUK0817	NA	NA			CRUK0817	NA	NA			CRUK0817	NA	NA
CRUK0867	0.00493491	0.00410769			CRUK0867	0.719388	0.608696			CRUK0867	0.22449	0.315217
