# Supplementary material for: A local human Vδ1 T cell population is associated with survival in nonsmall-cell lung cancer
Source: Nat Cancer. 2022 May 30;3(6):696–709. doi: 10.1038/s43018-022-00376-z (PMC9236901; doi:10.1038/s43018-022-00376-z)
Supplement: Source Data Extended Data Fig. 3 — Statistical source data. [file 43018_2022_376_MOESM9_ESM.xlsx]

## Sheet: ED Fig 3B
Tissue type	Cell type	PC1 (20%)	PC2 (7%)
NT Tissue	CD4	-13.148	9.028
NT Tissue	CD4	-5.453	1.638
NT Tissue	CD4	-10.599	-3.734
NT Tissue	CD4	-20.107	-6.303
NT Tissue	CD4	-16.253	-3.5
NT Tissue	CD4	-22.194	49.156
NT Tissue	CD4	-20.272	3.256
NT Tissue	CD4	-9.149	3.558
NT Tissue	CD8	9.956	-4.967
NT Tissue	CD8	8.352	0.455
NT Tissue	CD8	9.687	-1.776
NT Tissue	CD8	-0.928	-6.274
NT Tissue	CD8	10.25	-0.361
NT Tissue	CD8	6.191	-2.528
NT Tissue	CD8	0.405	-4.558
NT Tissue	NK	22.389	9.134
NT Tissue	NK	22.519	7.883
NT Tissue	NK	18.23	9.38
NT Tissue	NK	14.313	5.333
NT Tissue	NK	21.324	14.284
NT Tissue	NK	20.642	4.009
NT Tissue	NK	21.819	8.176
NT Tissue	NK	20.029	9.324
NT Tissue	TREG	-21.896	-1.686
NT Tissue	Vd2	11.769	-8.2
NT Tissue	Vd2	11.051	-9.894
NT Tissue	Vd1	11.63	-4.123
NT Tissue	Vd1	12.305	-11.26
Tumour	CD4	-17.706	1.592
Tumour	CD4	-14.911	-0.377
Tumour	CD4	-12.475	-6.522
Tumour	CD4	-16.268	3.634
Tumour	CD4	-15.398	-3.523
Tumour	CD4	-19.253	6.905
Tumour	CD4	-15.708	-0.006
Tumour	CD4	-20.748	-2.402
Tumour	CD4	-14.872	0.519
Tumour	CD8	-2.727	-5.29
Tumour	CD8	-2.006	-1.972
Tumour	CD8	5.497	-4.682
Tumour	CD8	-5.977	-5.353
Tumour	CD8	-1.551	-7.828
Tumour	CD8	3.674	0.341
Tumour	CD8	0.696	-7.473
Tumour	CD8	-0.95	-5.878
Tumour	CD8	-4.464	-6.828
Tumour	NK	19.04	8.151
Tumour	NK	16.56	9.34
Tumour	NK	9.924	-0.245
Tumour	NK	15.572	15.663
Tumour	NK	14.425	2.773
Tumour	NK	17.885	2.571
Tumour	NK	19.237	8.527
Tumour	TREG	-24.807	2.442
Tumour	TREG	-26.133	-1.342
Tumour	TREG	-26.913	-0.958
Tumour	TREG	-22.639	7.536
Tumour	TREG	-25.525	0.498
Tumour	Vd2	6.796	-5.762
Tumour	Vd2	11.988	-8.448
Tumour	Vd2	10.218	-12.766
Tumour	Vd1	1.697	-5.433
Tumour	Vd1	0.591	-16.605
Tumour	Vd1	9.613	-7.785
Tumour	Vd1	10.281	-9.852
Tumour	Vd1	4.473	-8.61

## Sheet: ED Fig 3C
Tissue Type	Cell Type	CD3E	CD4	CD8A	CD8B	TRDC	TRDV1	TRDV2	IL2RA	FOXP3	NCAM1	FCGR3A		Tissue Type	Cell Type	CD3E	CD4	CD8A	CD8B	TRDC	TRDV1	TRDV2	IL2RA	FOXP3	NCAM1	FCGR3A		Tissue Type	Cell Type	CD3E	CD4	CD8A	CD8B	TRDC	TRDV1	TRDV2	IL2RA	FOXP3	NCAM1	FCGR3A
NT Tissue	Vd1	7.23611	0	1.41143	0	7.67793	3.18269	0	0	0	4.00809	3.19692		NT Tissue	Vd2	6.90701	0	0.9855	0	10.4037	0	9.87951	0	0	2.48543	5.81455		NT Tissue	CD8	6.77505	0	7.10287	5.99481	7.82979	5.34092	5.88557	0	0	1.88362	5.13668
NT Tissue	Vd1	6.09402	0	1.23266	0	8.46463	8.3608	0	0	0	4.6893	1.38405		NT Tissue	Vd2	6.0332	0	2.7845	0	6.35403	0	5.7021	0	0	0.757023	5.66221		NT Tissue	CD8	6.71836	0	7.64825	6.56041	6.35315	4.81404	0	1.91456	0	4.43962	6.75368
Tumour	Vd1	6.74241	1.36177	4.10769	4.21956	10.2873	7.19367	0	1.25701	0	2.28983	2.97269		Tumour	Vd2	6.33949	1.9782	0	0	9.61673	0	8.77294	5.10434	0.0840643	4.25701	4.18982		NT Tissue	CD8	6.82769	0	7.19751	7.1644	7.68194	4.14975	0	0	0	0	5.02813
Tumour	Vd1	5.18745	0	1.45418	0.495695	9.29464	3.05137	0	0	0	0	1.26903		Tumour	Vd2	6.96728	0	0.575312	0	10.3702	0	9.11663	0	0	5.14934	0.464668		NT Tissue	CD8	6.88179	0	8.04979	7.50096	0	0	0	4.0054	0	0	1.96717
Tumour	Vd1	6.28281	0.678072	2.84599	6.17093	10.0178	7.89008	0	0	0	2.7761	1.89918		Tumour	Vd2	6.70155	0	0	0	8.73159	0	6.85175	0	0	0.0703893	0.176323		NT Tissue	CD8	7.43429	0	8.54346	6.97991	7.30369	0	6.96821	0	0	3.92884	6.19298
Tumour	Vd1	6.13443	0	0	0	10.328	9.24124	0	2.1635	0	3.98641	0.0426443																NT Tissue	CD8	7.09614	0	8.34376	7.56346	6.82069	0	6.96151	0	0	0.0426443	5.91049
Tumour	Vd1	6.80723	0.298658	1.94111	1.26903	9.54788	7.49977	5.32481	2.69153	0	0.411426	1.24489																NT Tissue	CD8	7.11863	0	7.96272	6.87024	3.63691	4.94907	0	0	0	0	5.27352
																												Tumour	CD8	7.19328	0	7.85879	7.32876	2.24793	0	0	1.51602	0.124328	3.94953	0
																												Tumour	CD8	6.02436	0	7.65564	6.58301	0	0	0	0	0.176323	0.0285692	2.45943
																												Tumour	CD8	7.67899	0	7.37182	7.5313	0.201634	0	0	0	0	1.24489	3.90497
																												Tumour	CD8	4.67525	0.321928	6.50096	5.57259	0	0	0	0	0	0.0426443	0
																												Tumour	CD8	7.08289	0	8.22391	8.12122	0	0	0	0	0	0	0
																												Tumour	CD8	7.43112	0	8.11551	7.53799	0.201634	5.13258	0	0	0	0	4.97499
																												Tumour	CD8	6.77558	0	8.00231	7.50962	4.75489	0	0	0	0.111031	0.62293	0.765535
																												Tumour	CD8	4.77505	0	7.92606	6.85873	0	0	0	0.321928	0	1.35614	0.464668
																												Tumour	CD8	4.8089	0	7.57281	5.15178	0	0	0	0	0	0	0
Tissue Type	Cell Type	CD3E	CD4	CD8A	CD8B	TRDC	TRDV1	TRDV2	IL2RA	FOXP3	NCAM1	FCGR3A		Tissue Type	Cell Type	CD3E	CD4	CD8A	CD8B	TRDC	TRDV1	TRDV2	IL2RA	FOXP3	NCAM1	FCGR3A		Tissue Type	Cell Type	CD3E	CD4	CD8A	CD8B	TRDC	TRDV1	TRDV2	IL2RA	FOXP3	NCAM1	FCGR3A
NT Tissue	NK	5.4353	3.35614	5.21684	0.31034	8.74329	0	0	0	0	4.03034	8.36427		NT Tissue	CD4	1.68257	5.1014	0	0	0	0	0	0.632268	2.19219	0	0		NT Tissue	Treg	7.33655	6.36335	0.0565835	0	0	0	0	7.99882	6.5373	0	0
NT Tissue	NK	6.4002	0	6.96	0	7.63081	0	0	0	0	2.61589	6.91301		NT Tissue	CD4	2.62761	5.77584	0.344828	0	0	0	0	6.46761	5.54967	0	0		Tumour	Treg	6.51491	4.76607	0	0	0	0	0	7.98482	7.35702	0	0
NT Tissue	NK	6.03606	4.49506	5.55152	0.226509	8.43367	0	0	6.96671	0	0.0285692	7.87854		NT Tissue	CD4	6.83567	5.49825	0	0	0	0	0	2.72683	0.137504	0	3.89627		Tumour	Treg	5.65535	7.14588	0	0	0	0	0	6.91934	7.19859	0	0
NT Tissue	NK	1.91456	3.30597	6.01369	5.89045	5.9528	0	0	4.76977	0	4.88947	6.46091		NT Tissue	CD4	5.75782	7.25248	0	0	0.238787	0	0	6.58811	2.80735	0	0		Tumour	Treg	4.0505	6.0798	0	0	0	0	0	7.29646	7.4623	0.0285692	0
NT Tissue	NK	4.36317	4.22497	3.8846	0	8.34305	0	0	3.05137	0	5.45582	6.91145		NT Tissue	CD4	5.90328	2.52857	0	0	0	0	0	3.96717	2.70044	0	0		Tumour	Treg	6.86962	6.15482	0	0	5.04789	0	0	8.80597	7.46205	0	0
NT Tissue	NK	6.59216	0	0.565597	0.15056	8.52419	0	0	0	0	5.82757	7.96838		NT Tissue	CD4	6.20535	5.27873	0	0	0	0	0	8.69275	0.31034	0.15056	0		Tumour	Treg	6.70639	6.539	0	0	0	0	0	7.45311	6.54117	0	0
NT Tissue	NK	2.07724	0	5.95954	0	6.70556	0	0	0.163499	0	3.39917	7.47379		NT Tissue	CD4	5.09255	4.54411	0	0	0	0	0	2.69599	0	0	3.09085
NT Tissue	NK	1.94111	2.65764	5.10978	1.29278	8.14241	0	0	0	0	4.29131	7.98208		NT Tissue	CD4	5.28577	4.79546	3.38405	0	0	0	0	4.53481	3.8125	0	5.07852
Tumour	NK	5.53263	2.4489	0	0	9.0628	0	0	3.14731	0	4.34483	7.45327		Tumour	CD4	5.78764	4.49313	0	1.28688	0	4.88996	0	5.52231	3.65878	0	0
Tumour	NK	0.238787	3.95233	3.96993	0	8.63321	0	0	0	0	5.92955	6.72969		Tumour	CD4	5.75676	6.16812	0	0	0	0	0	6.73525	4.78921	0	1.99639
Tumour	NK	4.60348	0	3.96255	0.201634	8.01061	0	0	5.41177	0	5.92861	4.68313		Tumour	CD4	7.61978	6.03452	0	0.0976108	0	0	0	0.584963	2.08066	0	0
Tumour	NK	0.464668	3.28244	1.68706	0	8.05983	0	0	5.10434	0	4.54659	7.67483		Tumour	CD4	4.40327	4.98504	0.298658	0	0	0	0	6.9493	4.89093	2.48285	1.39506
Tumour	NK	5.3726	0.137504	4.49953	2.15704	8.55505	0	0	0	0.0703893	4.81916	5.84348		Tumour	CD4	5.67243	7.11166	0	0	0	0	0	5.7301	2.61589	0	0
Tumour	NK	6.0009	0	4.85	2.17632	8.93419	0	0	4.67976	0	6.15502	6.14486		Tumour	CD4	4.7761	5.21335	0	0.176323	0	0	0	5.77531	0.731183	0	0
Tumour	NK	0.0840643	3.61824	4.18587	0	7.79487	0	0	2.72901	0	5.07468	7.17602		Tumour	CD4	6.44576	6.27891	2.0036	0	0	0	0	5.61088	5.34199	0	0
														Tumour	CD4	5.91743	5.10056	0	0	0	0	0	3.72792	3.8339	0	0
														Tumour	CD4	6.05333	4.78136	0	0	0	0	0	0.0976108	4.17473	0	2.16672
