# Supplementary material for: A local human Vδ1 T cell population is associated with survival in nonsmall-cell lung cancer
Source: Nat Cancer. 2022 May 30;3(6):696–709. doi: 10.1038/s43018-022-00376-z (PMC9236901; doi:10.1038/s43018-022-00376-z)
Supplement: Source Data Extended Data Fig. 4 — Statistical source data. [file 43018_2022_376_MOESM10_ESM.xlsx]

## Sheet: ED Fig 4
Cell Type	TBX21	IFNG	IFNGR1	IL12RB1	TNF	GZMA	GZMB	GZMH	GZMK	GZMM	PRF1	GATA3	IL4	IL5	IL9	IL13	RORC	IL17A	IL21	IL22	IL23R	TGFB1	FOXP3	CD274	CTLA4	IL10	PDCD1	TGFBR1	TIGIT
gd	1.08297	1.39115	0.291605	1.42753	1.03772	0.870548	0.894062	0.855249	0.0640482	1.06752	1.22015	-0.186359	-0.500777	1.69815	0	-0.258804	0.10982	-0.188982	-0.46195	-0.246158	0.985786	3.13986	-0.717424	0.822011	-0.77536	-0.423074	-0.0717	1.67383	-0.777053
gd	0.695611	1.03009	1.97879	1.66697	0.804416	0.808004	1.11919	0.934156	0.155952	1.59359	1.24988	-1.47563	0.0799692	-0.358127	0	-0.258804	-1.12057	-0.188982	-0.46195	4.94756	0.0700401	0.991834	-0.774168	-0.229361	-0.132795	0.671059	0.390149	0.66318	-1.81013
gd	0.791934	0.301917	1.09479	-1.29684	0.931586	0.812691	1.05536	1.00729	0.40568	1.4099	1.06065	-0.495869	-0.500777	-0.358127	0	-0.258804	0.337322	-0.188982	-0.46195	-0.246158	1.15823	-0.706103	-0.788763	-1.3031	-0.961536	-0.423074	0.318273	1.5561	-0.249911
gd	0.911104	1.08944	1.53881	0.535272	0.375901	0.796154	1.03447	0.991868	0.329708	1.11852	0.993895	-1.19038	1.17904	-0.358127	0	-0.258804	-0.850028	-0.188982	-0.46195	-0.246158	0.921949	1.61886	-0.773245	0.821404	-0.763712	-0.423074	0.910454	0.960114	0.383469
gd	1.12951	1.18328	0.70066	1.16927	1.04831	0.751815	1.11397	1.08759	0.196002	1.0049	1.07881	-0.965866	-0.500777	4.50362	0	-0.258804	-0.947986	-0.188982	-0.46195	-0.246158	-0.466127	1.03452	-0.774366	-0.240606	-0.495021	-0.423074	-1.12276	0.609026	-0.0975916
gd	1.05473	0.757076	1.98434	0.929182	1.04406	0.868346	0.738825	0.895621	0.528475	1.42236	0.846422	-0.441344	-0.500777	-0.358127	0	-0.258804	1.03083	-0.188982	-0.46195	-0.246158	1.89962	0.616915	-0.78286	0.178123	-0.961536	-0.423074	0.398949	1.44274	-0.700295
CD8	-0.34334	0.704592	0.640878	0.630541	0.0951026	0.559643	0.327487	0.491503	0.998814	0.467521	0.418589	1.28496	-0.500777	-0.358127	0	-0.258804	0.945807	-0.188982	-0.46195	-0.246158	1.65534	0.492667	-0.518887	1.04525	-0.45496	-0.423074	1.01454	-0.0090258	0.472402
CD8	0.518008	1.0856	0.837118	-0.964268	-0.0574652	0.862367	0.797796	0.882063	0.893992	0.997631	0.458409	-1.7694	-0.117424	-0.358127	0	-0.258804	-0.245648	-0.188982	-0.46195	-0.246158	0.144037	-0.754213	-0.781326	-0.0962632	-0.391772	-0.423074	1.38304	0.502305	1.1448
CD8	0.366796	0.688729	0.693436	0.0179132	0.798098	0.641104	0.738511	0.95709	0.704654	1.02411	0.626827	0.158482	0.296694	-0.358127	0	-0.258804	1.57916	-0.188982	-0.46195	-0.246158	1.14584	-0.76247	-0.736166	0.35166	-0.600611	-0.423074	0.781842	0.304904	0.470265
CD8	0.811973	1.45225	0.468447	0.24211	0.197176	0.920948	0.925719	1.07451	0.424335	0.987836	0.633259	-0.473556	-0.500777	-0.358127	0	-0.258804	0.150261	-0.188982	-0.46195	-0.246158	1.8802	-0.315613	-0.631407	1.11168	-0.367501	-0.423074	-0.0098464	1.26149	-0.293975
CD8	0.388318	1.3871	1.25657	-0.162782	0.444869	0.714508	0.262415	0.612393	1.07067	1.02513	0.0447964	-0.364485	-0.500777	-0.358127	0	-0.258804	1.00115	-0.188982	-0.46195	-0.246158	0.683463	1.1853	-0.499227	0.00755467	-0.951365	2.97284	1.64804	0.555178	0.94878
NK	0.927577	-0.213097	-0.899166	0.897578	-1.34627	0.71226	0.507686	-0.122372	1.09383	-0.50558	1.09938	2.27968	-0.500777	-0.358127	0	-0.258804	-1.31848	-0.188982	-0.46195	-0.246158	-1.26028	0.505135	-0.764351	-0.565889	-0.961536	-0.423074	-1.40822	0.708817	-0.0302119
NK	0.441378	-1.26417	0.063636	0.173751	-0.835952	0.753574	0.876461	0.309206	0.783513	0.336619	0.750328	-0.970325	-0.500777	-0.358127	0	-0.258804	-0.786235	-0.188982	-0.46195	-0.246158	0.121156	-1.31683	-0.778135	-1.29922	-0.932351	-0.423074	-1.41072	-0.11638	-0.868922
NK	0.798243	-0.463245	-0.686931	-0.543036	-0.301171	0.305365	0.519041	0.148531	0.958362	-0.526768	0.867103	-0.111508	-0.500777	-0.358127	0	-0.258804	-1.33327	-0.188982	-0.46195	1.6987	0.125811	-0.747094	-0.781259	-1.31208	-0.961536	-0.423074	-1.41506	0.993884	-0.805686
NK	0.818129	-1.26035	0.250216	-1.61873	-2.24255	0.622119	0.37273	0.0711049	1.02627	-0.225085	0.614225	0.227214	-0.308536	-0.358127	0	-0.258804	-0.113307	-0.188982	-0.46195	-0.246158	0.534098	-0.328208	-0.735792	1.12725	-0.953533	-0.423074	-1.38582	0.347795	-1.33113
NK	0.828955	0.630857	-1.10345	0.71081	-2.39285	0.643358	0.751362	0.362816	0.176459	-0.496725	0.452912	0.916875	-0.334998	-0.358127	0	-0.258804	-2.15969	-0.188982	-0.46195	-0.246158	-0.685035	0.0529194	-0.767542	-1.31208	-0.961536	-0.423074	-1.40861	-2.26021	-2.59765
NK	1.19059	-1.26741	-1.37236	0.563552	-2.35792	0.58384	0.399593	0.0582391	1.15759	-0.0708876	0.759406	0.746276	-0.204539	-0.358127	0	-0.258804	-2.15969	-0.188982	-0.46195	-0.246158	-1.41181	0.0772721	-0.788763	-1.31208	-0.961536	-0.423074	-1.39232	0.00628966	-1.14285
CD4	-1.32434	-0.372389	-0.567429	-0.244312	0.230167	-0.631984	-1.01844	-0.879239	0.182264	-0.954915	-1.45878	1.44073	-0.205949	1.50307	0	2.31542	1.34488	5.2915	1.15272	-0.246158	-0.0316782	-0.216104	0.398986	1.1617	0.178423	0.906314	0.722326	-0.895899	-0.230868
CD4	-1.1726	0.0421814	-0.907877	-1.5226	0.456352	-0.783401	-1.44774	-0.998566	-0.232107	-0.561802	-1.59474	-0.0204435	3.85553	-0.358127	0	-0.258804	1.15486	-0.188982	2.01665	-0.246158	-0.300176	-1.15934	0.593774	-1.31208	0.54561	-0.423074	0.695347	-0.636249	-0.0110267
CD4	-0.623561	-0.873226	-0.328326	-1.75495	0.252313	-0.439557	-0.556051	0.0853097	-0.152908	-0.674419	-1.21319	1.22226	2.8923	0.668833	0	4.6723	0.909302	-0.188982	1.21118	-0.246158	-0.452597	-0.0467989	0.258889	1.07222	0.434881	-0.423074	0.372417	-0.703593	0.307987
CD4	0.0880084	0.488712	0.20228	0.0273406	0.428633	0.35919	0.287614	0.833701	-0.447407	0.219139	-0.184928	0.439559	0.00347994	0.221372	0	-0.258804	-0.484443	-0.188982	2.44176	-0.246158	-0.457225	-0.741483	0.414567	0.684721	0.375376	-0.423074	0.784436	0.087844	-0.264529
CD4	0.413412	1.04501	0.533264	-0.527003	0.89634	0.297972	0.394087	0.850261	0.225772	0.107097	-0.237843	-1.14828	0.404328	-0.358127	0	-0.258804	0.533524	-0.188982	0.252819	-0.246158	-0.366579	0.315546	-0.0575769	1.13295	0.710683	-0.423074	0.645523	0.112038	-0.429022
CD4	-0.986269	-0.705491	-0.723263	-0.896722	0.541098	-0.941817	-1.33517	-1.04935	-0.211633	-0.613821	-1.85898	-1.10929	0.150053	-0.358127	0	-0.258804	0.782007	-0.188982	-0.279479	-0.246158	-0.960517	0.0623015	0.205282	1.26324	0.283374	0.204673	1.07218	-0.643762	0.230118
Treg	-1.49235	-1.28214	-1.40506	0.901742	-0.5223	-1.48874	-1.60831	-1.62016	-1.17421	-1.27638	-0.879162	0.223565	-0.500777	-0.358127	0	-0.258804	0.71202	-0.188982	-0.46195	-0.246158	-1.38756	0.934361	2.29394	1.2586	1.64709	1.40339	0.98085	-1.55157	1.35049
Treg	-1.31549	-1.28214	-0.624157	-1.76903	-0.147864	-1.12488	-1.59424	-2.00494	-1.35918	-1.49889	-1.19756	0.1418	-0.500777	-0.358127	0	-0.258804	0.62085	-0.188982	3.36726	-0.246158	-1.38351	-0.660341	1.75206	-1.31208	1.94552	3.57244	-1.42605	-1.92284	1.45893
Treg	-1.59258	-1.28214	-1.73935	-0.087807	-1.10223	-1.77411	-1.77673	-1.36291	-1.47474	-1.1795	-1.09806	2.05759	-0.500777	-0.358127	0	-0.258804	0.167009	-0.188982	-0.46195	-0.246158	-1.39608	0.404115	1.50153	-1.31208	1.39739	-0.423074	0.548931	-0.548366	1.01244
Treg	-1.56384	-1.27358	-0.560374	0.184919	0.250191	-1.7155	-1.50111	-1.49144	-2.06369	-1.5794	-1.1165	-0.117341	-0.500777	-0.358127	0	-0.258804	-0.229496	-0.188982	-0.46195	-0.246158	0.54873	-1.2151	1.62014	-1.11682	1.3408	-0.423074	-0.122037	-0.768336	1.17238
Treg	-1.58106	-1.27079	-0.646511	1.79833	0.813226	-1.89132	-1.08208	-1.16379	-2.61263	-0.806598	-1.07737	-0.677862	-0.178291	-0.358127	0	-0.258804	0.834641	-0.188982	-0.46195	-0.246158	0.0659551	-1.21427	1.74145	0.985381	1.96322	-0.423074	-0.176741	-1.28682	1.43367
Treg	-1.26182	-0.467825	-0.970586	-0.488721	0.661015	-2.09249	-1.19652	-1.81574	-1.64788	-1.8111	-1.25791	0.378937	-0.500777	-0.358127	0	-0.258804	-0.464602	-0.188982	-0.46195	-0.246158	-1.38108	-1.24764	1.67064	-0.300028	1.76582	-0.423074	-1.31741	-0.442482	1.25513
