# Supplementary material for: A local human Vδ1 T cell population is associated with survival in nonsmall-cell lung cancer
Source: Nat Cancer. 2022 May 30;3(6):696–709. doi: 10.1038/s43018-022-00376-z (PMC9236901; doi:10.1038/s43018-022-00376-z)
Supplement: Source Data Extended Data Fig. 6 — Statistical source data. [file 43018_2022_376_MOESM11_ESM.xlsx]

## Sheet: ED Fig 6A
Outcome	NTA Tissue	Tumour		Vd1 Shannon Entropy
Remission	0.591613	0.373221
Remission	0.39796	0.765574
Remission	0.612793	0.189355
Remission	0.527342	0.852544
Remission	0.677774	0.879577
Remission	0.630489	0.701371
Remission	0.719744	0.831884
Remission	0.772289	0.503641
Remission	0.779063	0.808812
Remission	0.870274	0.716114
Remission	0.83676	0.894118
Remission	0.569623	0.469336
Remission	0.840772	0.485948
Remission	0.408512	0.712489
Relapse	0.693791	0.483634
Relapse	0.392738	0.643041
Relapse	0.434209	0.591573
Relapse	0.843245	0.876201
Relapse	0.459595	0.552652
Relapse	0.77886	0.639181
Relapse	0.795196	0.970951
Relapse	0.93918	0.843532
NA	0.878711	0.686306
NA	0.726945	0.753328
NA	0.507967	0.88056

## Sheet: ED Fig 6B
Outcome	NTA Tissue	Tumour		Vd1 D50
Remission	5	5
Remission	3.44828	10.8108
Remission	3.57143	3.125
Remission	4.34783	12.3077
Remission	4.49438	27.2727
Remission	8.33333	8.69565
Remission	6.97674	17.6471
Remission	8.51064	7.14286
Remission	3.73692	5.36398
Remission	16.6667	13.3333
Remission	25	27.2727
Remission	7.14286	1.55039
Remission	20	4.16667
Remission	1.42857	5.88235
Relapse	4.34783	3.84615
Relapse	1.88679	7.69231
Relapse	2.10526	0.514139
Relapse	17.6471	17.2414
Relapse	4.16667	4.54545
Relapse	7.29167	2.6087
Relapse	13.0435	50
Relapse	33.3333	14.7059
NA	22.7273	3.37079
NA	6	9.09091
NA	1.06383	14.4737

## Sheet: ED Fig 6C
Sorted Vd1	TPM	TPM	TPM	TPM	TPM		Sorted Vd2	TPM	TPM	TPM
TRGV2	0	0.001	56.21	123.42	0.001		TRGV2	70.55	0.001	0.001
TRGV3	0	0.001	8.9	231.31	1.57		TRGV3	0.001	0.001	0.001
TRGV4	0	9.93	2.57	164.79	14.8		TRGV4	8.95	4.92	0.001
TRGV5	0	186.27	0.001	0.001	0.001		TRGV5	0.001	0.001	0.001
TRGV8	89.5	11.53	4.17	37.52	5.08		TRGV8	25.78	0.001	0.001
TRGV9	0	13.06	15.92	0.001	7.56		TRGV9	68.97	47.9	53.72
