# Supplementary material for: A local human Vδ1 T cell population is associated with survival in nonsmall-cell lung cancer
Source: Nat Cancer. 2022 May 30;3(6):696–709. doi: 10.1038/s43018-022-00376-z (PMC9236901; doi:10.1038/s43018-022-00376-z)
Supplement: Source Data Extended Data Fig. 7 — Statistical source data. [file 43018_2022_376_MOESM12_ESM.xlsx]

## Sheet: ED Fig 7
	Vd1	Vd1	Vd1	Vd1	Vd1	CD8	CD8	CD8	CD8	CD8	CD8	CD8	CD8	CD8	CD4	CD4	CD4	CD4	CD4	CD4	CD4	CD4	CD4
CD69	8.99582	7.17552	8.41924	10.0037	9.07256	7.89905	8.93817	8.92357	2.3978	8.32742	8.88004	8.05907	3.48543	7.57175	8.63172	8.09307	9.06655	3.16189	9.00008	9.34685	8.34221	8.07911	6.86814
CXCR6	5.77637	6.07746	0.970854	5.24793	4.48285	7.52042	4.45812	0.124328	5.85922	1.36177	5.68706	6.13175	2.26903	3.85699	1.69599	0.584963	6.91277	5.35826	3.84599	2.10098	6.0864	0.0840643	5.77505
ITGAE	8.11759	0.62293	8.03034	8.9546	6.1058	6.38716	7.50898	6.66491	4.35332	7.47427	5.54998	8.24446	5.2426	7.26557	5.62965	5.92006	8.52646	5.38647	5.53138	3.72574	6.44989	0	4.58976
ITGA1	6.4872	2.40054	3.62527	4.45022	4.06437	4.3799	5.71397	4.18507	1.47508	6.30579	6.13832	6.03056	3.9241	5.29499	5.01792	5.58256	3.5656	3.16672	2.85599	0	3.67129	0.526069	2.58496
CCR7	0.790772	2.60407	4.93074	2.22959	3.75382	6.05983	4.33628	5.21529	4.18587	3.24031	4.35544	4.84499	3.92505	6.91013	8.14802	2.61589	5.8716	5.77083	4.72846	6.234	7.02647	6.44626	5.45845
S1PR1	5.0917	6.2116	5.15137	0	3.53232	6.24869	4.77294	5.45483	0	0.454176	5.71067	5.91121	7.04067	6.04832	6.5741	6.36929	5.21374	2.3505	4.51854	3.16027	5.59066	5.72165	6.44609
SELL	1.78241	0.321928	0	0.0285692	1.7866	5.95536	4.94064	5.76924	3.79494	2.45418	6.03408	4.38267	2.55582	5.93074	6.9751	6.40242	3.61706	5.83996	5.55735	5.49249	7.14782	2.62994	6.24622
