# Supplementary material for: A local human Vδ1 T cell population is associated with survival in nonsmall-cell lung cancer
Source: Nat Cancer. 2022 May 30;3(6):696–709. doi: 10.1038/s43018-022-00376-z (PMC9236901; doi:10.1038/s43018-022-00376-z)
Supplement: Source Data Extended Data Fig. 8 — Statistical source data. [file 43018_2022_376_MOESM13_ESM.xlsx]

## Sheet: ED Fig 8A
Vd1 Tem Tumour	Stage I	Stage IIA	Stage IIB	Stage III		Vd1 Tem Tumour Histology	Adeno	Squam		Vd1 Tem Tumour Smoking	Ex-Smoker	Smoker		Vd1 Tem Tumour Age	Age (Years)	Vd1 Tem		Vd1 Tem Tumour Size	Primary Size (mm)	Vd1 Tem Tumour
	13.2837	29.235	16.7262	35.2187			29.235	81.4113			83.1	7.71326			78	83.0654			35	83.0654
	1.33538	12.2528	712.049	15.3981			558.837	35.2187			178.591	712.049			62	81.4113			45	81.4113
	7.71326	558.837	83.1	81.4113			15.3981	13.2837			1453.01	35.2187			74	178.591			16	178.591
	7.99305	19.4718	178.591				83.1	16.7262			45.228	7.99305			64	1453.01			80	1453.01
	105.85	45.228	303.1				178.591	12.2528			17.3485	558.837			84	29.6426			26	29.6426
		17.3485	1453.01				29.6426	1453.01			1739	16.7262			74	1.33538			27	1.33538
		29.6426					1.33538	7.71326			15.3981	105.85			59	45.228			20	45.228
		1739					45.228	1739			19.4718	12.2528			92	29.235			55	29.235
							17.3485	303.1			303.1				67	7.71326			23	7.71326
							7.99305				81.4113				57	712.049			59	712.049
							19.4718				29.6426				62	35.2187			50	35.2187
							105.85				29.235				53	17.3485			55	17.3485
											13.2837				53	7.99305			34	7.99305
											1.33538				49	558.837			25	558.837
															52	1739.01			55	1739.01
															69	13.2837			30	13.2837
															50	15.3981			75	15.3981
															70	19.4718			32	19.4718
															64	303.108			75	303.108
															60	16.7262			73	16.7262
															60	105.85			35	105.85
															60	12.2528			55	12.2528

## Sheet: ED Fig 8B
Vd1 Trm Tumour	RFS (Days)	Low	High
	2107	0
	833	0
	280	1
	703	1
	131	1
	95	1
	1291	0
	66	0
	812	1
	1120		0
	1544		0
	1872		0
	1702		0
	59		1
	1546		0
	640		1
	99		0
	1862		0
	1943		0

## Sheet: ED Fig 8C
Vd1 Trm Tissue	Stage I	Stage IIA	Stage IIB	Stage III		Vd1 Trm Tissue Histology	Adeno	Squam		Vd1 Trm Tissue Smoking	Ex-Smoker	Smoker		Vd1 Trm Tissue Age	Age (Years)	Vd1 Tem		Vd1 Trm Tissue Size	Primary Size (mm)	Vd1 Tem Tumour
	0.833	7.62	4.95	7.254			2.524	0.833			18.0865	105.066			78	18.0865			35	18.0865
	2.524	21.229	8.575	38.503			27.4881	105.066			1705.94	8.575			62	38.5025			45	38.5025
	27.4881	1.417	18.0865	30.393			48.537	1.417			91.254	30.393			74	1705.94			16	1705.94
	48.537	39.78	1705.94				1008.85	3899.12			62.349	48.537			64	91.2544			80	91.2544
	1008.85	62.349	91.254				7.62	91.254			0.562	21.229			84	39.7799			26	39.7799
	105.066	0.562	33.4053				21.229	33.4053			3899.12	27.4881			74	2.52366			27	2.52366
		14.556					39.78	38.503			7.254	1008.85			59	62.3494			20	62.3494
		3899.12					62.349	30.393			14.556	1.417			92	7.62043			55	7.62043
							0.562				33.4053				67	105.066			23	105.066
							14.556				4.95				57	8.57505			59	8.57505
							4.95				38.503				62	30.3927			50	30.3927
							18.0865				39.78				53	0.562385			55	0.562385
							1705.94				7.62				53	48.5367			34	48.5367
							7.254				0.833				49	21.2287			25	21.2287
											2.524				52	3899.12			55	3899.12
															69	0.832703			30	0.832703
															62	27.4881			29	27.4881
															50	7.25424			75	7.25424
															70	14.5559			32	14.5559
															64	33.4053			75	33.4053
															60	1008.85			35	1008.85
															64	4.95021			130	4.95021
															60	1.41672			55	1.41672

## Sheet: ED Fig 8D
Delta Vd1 Tem	Relapse	Remission		Delta Vd1 Trm	Relapse	Remission
	-8.43721	-1513.14			9.765	-1793.83
	11.7377	-375.8			21.508	-1531.35
	12.3123	-85.9946			21.839	-826.919
	14.5385	-24.3648			27.684	-91.757
	45.2422	-13.0699			73.438	-18.655
	526.994	-6.2356			1057.96	-8.571
		11.5608				-0.743
		19.4718				77.65
		37.8381				117.587
		65				390.946
		286.4				1309.53
		1380.01				1413.45
