# Supplementary material for: A local human Vδ1 T cell population is associated with survival in nonsmall-cell lung cancer
Source: Nat Cancer. 2022 May 30;3(6):696–709. doi: 10.1038/s43018-022-00376-z (PMC9236901; doi:10.1038/s43018-022-00376-z)
Supplement: Source Data Extended Data Fig. 9 — Statistical source data. [file 43018_2022_376_MOESM14_ESM.xlsx]

## Sheet: ED Fig 9
TRDC	OS (Weeks)	Low (n=25)	High (n=26)		TRDV2	OS (Weeks)	Low (n=25)	High (n=26)		CD4	OS (Weeks)	Low (n=25)	High (n=26)		CD8B	OS (Weeks)	Low (n=25)	High (n=26)						1 = event
	27.89	0				34.04	0				17.41	0				34.04	0							0 = censored
	8.18	1				4.3	1				34.04	0				12.62	1
	23.46	0				22.44	1				12.62	1				29.47	0
	2	1				7.26	1				4.4	1				4.4	1
	3.61	1				21.22	1				25.82	0				6.8	1
	2.43	1				2.43	1				8.18	1				2.89	1
	6.8	1				16.07	0				3.42	1				8.18	1
	18.79	1				23.46	0				28.35	0				2	1
	12.62	1				8.18	1				5.13	1				5.13	1
	1.87	1				4.4	1				2.89	1				16.07	0
	5.13	1				12.62	1				2.43	1				25.82	0
	4.4	1				6.8	1				4.76	1				34.07	0
	29.47	0				4.4	1				24.54	0				19.32	1
	17.58	1				2	1				22.44	1				1.87	1
	21.22	1				29.47	0				1.87	1				22.44	1
	19.32	1				27.89	0				4.4	1				17.58	1
	3.42	1				28.35	0				27.89	0				3.61	1
	22.44	1				25.82	0				16.07	0				18.79	1
	16.07	0				3.42	1				26.74	0				30.72	0
	27.96	0				0.92	1				6.8	1				28.35	0
	27.43	0				34.07	0				17.58	1				4.3	1
	2.89	1				16.59	1				34.07	0				0.92	1
	4.3	1				12.58	1				21.22	1				3.42	1
	30.72	0				17.58	1				18.79	1				12.98	1
	4.76	1				5.13	1				27.96	0				27.89	0
	27.2		0			3.61		1			6.6		1			4.4		1
	24.9		0			26.15		1			19.32		1			17.41		0
	29.44		0			24.54		0			12.98		1			23.46		0
	34.07		0			1.87		1			0.92		1			6.6		1
	24.54		0			2.89		1			17.02		0			12.58		1
	25.82		0			27.43		0			3.29		1			4.76		1
	3.29		1			18.79		1			30.72		0			3.29		1
	16.59		1			17.41		0			4.3		1			16.59		1
	26.15		1			6.6		1			2		1			2.43		1
	0.92		1			27.2		0			27.2		0			24.54		0
	6.6		1			12.88		1			26.64		0			24.9		0
	34.04		0			27.96		0			16.59		1			27.96		0
	12.98		1			17.02		0			12.88		1			21.22		1
	12.58		1			19.32		1			7.26		1			26.74		0
	26.64		0			22.67		1			29.44		0			21.98		0
	12.88		1			24.9		0			16.13		0			26.64		0
	21.98		0			21.98		0			26.15		1			27.2		0
	22.67		1			26.74		0			23.46		0			7.26		1
	26.74		0			29.44		0			21.98		0			22.67		1
	7.26		1			4.76		1			12.58		1			29.44		0
	4.4		1			30.72		0			24.9		0			26.15		1
	16.13		0			26.64		0			3.61		1			12.88		1
	17.02		0			3.29		1			27.43		0			17.02		0
	28.35		0			16.13		0			22.67		1			16.13		0
	17.41		0			12.98		1			23.59		0			27.43		0
	23.59		0			23.59		0			29.47		0			23.59		0
